# Supplementary material for: Poly[μ-aqua-aqua­{μ-6-eth­oxy-2-[(2-isonicotinoylhydrazinyl­idene)meth­yl]phenolato-κ3 O,N,O′}dioxidosodium­vanadate(V)]
Source: Acta Crystallogr Sect E Struct Rep Online. 2011 May 25;67(Pt 6):m799. doi: 10.1107/S1600536811019106 (PMC3120385; doi:10.1107/S1600536811019106)
Supplement: Supplementary file 2 [file e-67-0m799-Isup2.hkl]

# 
# h,k,l, Fc-squared, Fo-squared, sigma(Fo-squared) and status flag 
# 
data_I
_shelx_title '  P21/c' 
_shelx_refln_list_code          4 
_shelx_F_calc_maximum      500.26 
_exptl_crystal_F_000      1744.00 
_reflns_d_resolution_high  0.7696 
 
loop_ 
 _symmetry_equiv_pos_as_xyz 
 'x, y, z' 
 '-x, y+1/2, -z+1/2' 
 '-x, -y, -z' 
 'x, -y-1/2, z-1/2' 
 
_cell_length_a    19.1731 
_cell_length_b    14.6913 
_cell_length_c    13.2277 
_cell_angle_alpha  90.000 
_cell_angle_beta  106.490 
_cell_angle_gamma  90.000 
 
_shelx_F_squared_multiplier     1.000 
 
loop_ 
 _refln_index_h 
 _refln_index_k 
 _refln_index_l 
 _refln_F_squared_calc 
 _refln_F_squared_meas 
 _refln_F_squared_sigma 
 _refln_observed_status 
   2   0   0        8.40        5.15      2.20 o 
   3   0   0      151.14      115.97      5.84 o 
   4   0   0    13613.95    15245.43    189.94 o 
   5   0   0     1082.40      982.74     19.40 o 
   6   0   0    27667.16    30055.09    739.92 o 
   7   0   0      641.75      509.33     40.38 o 
   8   0   0     6798.27     7063.86    125.82 o 
   9   0   0      969.66      979.33     24.06 o 
  10   0   0     5743.92     8701.84    121.84 o 
  11   0   0      161.10      148.39     11.66 o 
  12   0   0     2493.02     2399.26     53.56 o 
  13   0   0      410.19      301.18     17.02 o 
  14   0   0    10196.29    10008.01    145.12 o 
  15   0   0        0.24       27.17     10.90 o 
  16   0   0    12066.58    11164.65    163.09 o 
  17   0   0      237.10      282.66     29.84 o 
  18   0   0     1847.91     1899.33     48.89 o 
  19   0   0       19.34       17.36     10.93 o 
  20   0   0        9.27       33.31     12.03 o 
  21   0   0       85.55       92.25     15.73 o 
  22   0   0      201.78      193.34     22.77 o 
  23   0   0      113.36      114.53     18.38 o 
   2   1   0      491.41      643.29      9.96 o 
   3   1   0      112.22       88.76      2.96 o 
   4   1   0     8317.17     8844.60     77.68 o 
   5   1   0       36.56       21.96      1.94 o 
   6   1   0    29099.94    30361.33    320.86 o 
   7   1   0      254.59      270.91      9.06 o 
   8   1   0     7386.24     7643.66     74.65 o 
   9   1   0     2974.20     3127.43     36.81 o 
  10   1   0     8070.80     8074.76     80.79 o 
  11   1   0        0.01        5.47      3.69 o 
  12   1   0     5777.90     5571.38     61.67 o 
  13   1   0      806.59      845.25     18.75 o 
  14   1   0     7338.55     7558.45     81.62 o 
  15   1   0      258.99      268.95     13.09 o 
  16   1   0     5447.11     4938.45     61.13 o 
  17   1   0        8.30       25.61      7.04 o 
  18   1   0     1467.06     1429.98     29.52 o 
  19   1   0      109.55       93.78     14.10 o 
  20   1   0     2565.42     2380.94     41.57 o 
  21   1   0       79.15       94.76     11.27 o 
  22   1   0      564.21      516.91     20.79 o 
  23   1   0        4.65       23.76      9.46 o 
   0   2   0     2727.06     2379.97     46.01 o 
   1   2   0      125.09      120.15      7.31 o 
   2   2   0    20142.34    20862.07    213.74 o 
   3   2   0       55.30       43.15      2.91 o 
   4   2   0    23254.38    25078.47    190.71 o 
   5   2   0      148.03      132.43      4.35 o 
   6   2   0       37.71       66.87      4.25 o 
   7   2   0      485.89      498.06      7.48 o 
   8   2   0    11038.94    11222.28     92.10 o 
   9   2   0      192.17      233.76      8.86 o 
  10   2   0      492.27      272.51      9.88 o 
  11   2   0        1.60        3.40      4.88 o 
  12   2   0    10206.66    10186.69    101.82 o 
  13   2   0      169.26      184.04     10.30 o 
  14   2   0       32.36       53.61      9.89 o 
  15   2   0       36.18        5.96      8.30 o 
  16   2   0      320.72      214.45     12.75 o 
  17   2   0      231.79      211.15     12.98 o 
  18   2   0      202.83      265.47     14.85 o 
  19   2   0       73.94       73.39     10.10 o 
  20   2   0      919.14      777.08     23.36 o 
  21   2   0        0.07       -3.24      7.39 o 
  22   2   0      171.89      183.75     15.02 o 
  23   2   0       25.86       33.15     10.03 o 
   1   3   0       38.10       39.09      3.81 o 
   2   3   0      106.75      211.47      6.26 o 
   3   3   0      407.95      375.46      8.25 o 
   4   3   0     3769.56     4154.15     46.80 o 
   5   3   0       48.49       40.60      3.08 o 
   6   3   0     8239.16     8451.46     78.11 o 
   7   3   0      434.68      419.68      7.85 o 
   8   3   0       40.89       45.12      7.72 o 
   9   3   0      571.89      546.46      8.71 o 
  10   3   0      338.02      343.14     17.96 o 
  11   3   0        4.19        4.89      3.20 o 
  12   3   0      170.35      278.05     11.20 o 
  13   3   0      447.39      400.23     13.58 o 
  14   3   0      196.15      110.75      8.94 o 
  15   3   0     1199.14     1122.75     25.19 o 
  16   3   0     1950.94     1773.07     51.51 o 
  17   3   0      347.74      291.74     18.92 o 
  18   3   0      864.44      767.01     21.96 o 
  19   3   0       36.07       35.52      8.49 o 
  20   3   0     1431.42     1328.90     30.40 o 
  21   3   0       36.11       40.63      9.20 o 
  22   3   0      108.00      146.28     13.55 o 
  23   3   0       54.04       45.75     10.63 o 
   0   4   0    57160.00    65980.38   1113.18 o 
   1   4   0      101.75      102.83      4.76 o 
   2   4   0       61.22       81.82      6.51 o 
   3   4   0        0.17        4.88      3.71 o 
   4   4   0    14675.67    15098.37    189.83 o 
   5   4   0      474.53      458.10     11.97 o 
   6   4   0    12449.76    13850.85    121.83 o 
   7   4   0        2.06        4.01      2.67 o 
   8   4   0     3903.98     3990.70     40.85 o 
   9   4   0        0.06       -4.49      3.75 o 
  10   4   0    13138.74    12442.13    111.82 o 
  11   4   0      518.52      500.37      9.43 o 
  12   4   0     1956.62     1969.14     21.10 o 
  13   4   0       52.67       37.44      6.43 o 
  14   4   0     8323.88     8124.34     87.30 o 
  15   4   0      418.77      406.13     19.65 o 
  16   4   0        9.61        9.65      6.41 o 
  17   4   0       35.69       29.22      7.80 o 
  18   4   0     3104.43     3138.69     47.49 o 
  19   4   0       99.93       78.63     10.20 o 
  20   4   0      526.61      588.12     25.46 o 
  21   4   0      328.06      360.06     18.23 o 
  22   4   0      918.16      848.96     34.99 o 
  23   4   0        1.93       -1.19      9.71 o 
   1   5   0       15.44        8.60      4.06 o 
   2   5   0    30293.19    29188.01    345.27 o 
   3   5   0      359.10      324.55     11.78 o 
   4   5   0     8691.87     8973.42     93.93 o 
   5   5   0      400.78      399.31     21.14 o 
   6   5   0     4166.16     3502.27     37.35 o 
   7   5   0       13.05       11.58      3.45 o 
   8   5   0    11088.42    11430.72    103.95 o 
   9   5   0      256.17      264.70      9.37 o 
  10   5   0      483.90      416.38     10.71 o 
  11   5   0       98.52      109.00      6.24 o 
  12   5   0     9445.40     9520.07     81.49 o 
  13   5   0      364.50      382.66     16.21 o 
  14   5   0     3146.45     3283.45     72.36 o 
  15   5   0     1073.78     1049.34     27.31 o 
  16   5   0     3858.83     3671.57     58.45 o 
  17   5   0      152.27      108.36     12.43 o 
  18   5   0     4049.58     3762.75     62.08 o 
  19   5   0       34.56       17.68     10.86 o 
  20   5   0     1774.56     1614.91     39.38 o 
  21   5   0      167.19      165.43     16.15 o 
  22   5   0      265.08      251.90     19.50 o 
  23   5   0        0.67        3.59      9.86 o 
   0   6   0    11701.99    10156.16    182.61 o 
   1   6   0        5.80        7.31      4.58 o 
   2   6   0        0.53       26.37      3.93 o 
   3   6   0       37.08       49.14      6.44 o 
   4   6   0      692.44      655.98     29.00 o 
   5   6   0      201.48      180.28     14.65 o 
   6   6   0     2567.84     2773.14     36.61 o 
   7   6   0       40.57       42.25      4.98 o 
   8   6   0     4464.84     4496.28     47.54 o 
   9   6   0       26.33       14.33      4.08 o 
  10   6   0       20.20        3.67      4.88 o 
  11   6   0        4.02        1.28      4.19 o 
  12   6   0     3910.80     3703.50     49.55 o 
  13   6   0      592.03      580.52     20.04 o 
  14   6   0     6326.06     6101.54     81.79 o 
  15   6   0      223.63      232.12     15.44 o 
  16   6   0     2457.98     2362.17     44.52 o 
  17   6   0       31.72       19.04     10.02 o 
  18   6   0     1857.22     1829.38     40.38 o 
  19   6   0       42.33       29.65     11.20 o 
  20   6   0      293.66      331.94     20.94 o 
  21   6   0       76.66       46.03     19.21 o 
  22   6   0       76.71       63.71     13.01 o 
   1   7   0      188.04      199.84     12.03 o 
   2   7   0     2279.59     3063.88     48.97 o 
   3   7   0      215.07      250.66     13.13 o 
   4   7   0     1037.89     1032.79     37.51 o 
   5   7   0      314.30      346.84     40.62 o 
   6   7   0     2366.91     3109.02     41.37 o 
   7   7   0      703.30      724.28     22.58 o 
   8   7   0      390.34      446.86     15.25 o 
   9   7   0      156.50      159.58      8.24 o 
  10   7   0     1714.19     1524.72     27.00 o 
  11   7   0       74.70       85.00      9.51 o 
  12   7   0     2569.84     3102.90     40.69 o 
  13   7   0      186.24      156.25     11.47 o 
  14   7   0     1337.54     1484.75     39.64 o 
  15   7   0      130.76      115.81     12.43 o 
  16   7   0       81.22       97.22     11.74 o 
  17   7   0       50.16       25.49      9.52 o 
  18   7   0      462.45      503.29     22.22 o 
  19   7   0       15.62       -8.29     10.08 o 
  20   7   0       60.37       35.36     10.92 o 
  21   7   0        7.07        4.86     10.00 o 
  22   7   0      112.26      125.35     19.94 o 
   0   8   0    11600.81    13555.60    243.96 o 
   1   8   0       34.85       31.87     12.34 o 
   2   8   0       23.06       -4.97      6.60 o 
   3   8   0     1220.71     1294.84     41.46 o 
   4   8   0     4858.80     5494.97     83.52 o 
   5   8   0      269.80      305.75     15.58 o 
   6   8   0     1257.50     1304.33     29.46 o 
   7   8   0        0.12       -5.26      5.66 o 
   8   8   0     7907.38     8284.46     81.87 o 
   9   8   0       45.33       45.87      6.70 o 
  10   8   0      365.70      400.02     13.87 o 
  11   8   0        8.09       10.61      5.24 o 
  12   8   0       20.52       65.80      8.68 o 
  13   8   0      276.43      251.55     16.30 o 
  14   8   0       30.50       23.82     20.73 o 
  15   8   0      179.22      178.05     14.71 o 
  16   8   0        6.35       18.04      8.79 o 
  17   8   0       22.67        7.31      8.77 o 
  18   8   0     2268.24     2302.41     47.29 o 
  19   8   0       14.62        8.97      9.41 o 
  20   8   0       50.55       45.67     11.55 o 
  21   8   0      240.12      247.52     27.05 o 
   1   9   0      237.82      270.12     27.80 o 
   2   9   0    12495.15    11430.45    150.39 o 
   3   9   0      325.00      296.43     16.75 o 
   4   9   0    15787.89    17232.18    176.63 o 
   5   9   0       49.98       28.66      8.13 o 
   6   9   0     3180.05     3002.60     52.02 o 
   7   9   0       24.00       30.70      8.05 o 
   8   9   0     2909.22     2817.24     49.98 o 
   9   9   0       16.48       16.05      6.16 o 
  10   9   0      141.97      116.82      8.66 o 
  11   9   0      906.51      862.18     19.36 o 
  12   9   0     5241.38     5321.29     74.96 o 
  13   9   0      151.09      133.45     11.71 o 
  14   9   0       12.38       12.73     10.16 o 
  15   9   0      687.93      646.39     28.69 o 
  16   9   0     2576.63     2496.64     71.33 o 
  17   9   0       88.10       78.26     12.46 o 
  18   9   0     1546.54     1482.25     37.74 o 
  19   9   0       49.69       45.62     11.64 o 
  20   9   0      296.99      276.80     20.19 o 
  21   9   0       65.84       59.53     13.36 o 
   0  10   0     2452.72     1877.90     56.56 o 
   1  10   0       83.03       90.73     11.15 o 
   2  10   0        0.54       15.71      7.79 o 
   3  10   0      227.92      239.60     15.59 o 
   4  10   0    24031.19    24543.57    247.39 o 
   5  10   0        6.71        6.39      6.25 o 
   6  10   0      167.97      313.53     20.01 o 
   7  10   0       38.54       31.50     18.09 o 
   8  10   0       11.64        4.87      7.71 o 
   9  10   0       52.31       56.29      8.14 o 
  10  10   0      401.83      437.84     17.91 o 
  11  10   0       99.28       98.13      8.97 o 
  12  10   0     5693.88     5667.31     64.20 o 
  13  10   0     1526.44     1571.37     43.04 o 
  14  10   0     1510.08     1557.93     43.79 o 
  15  10   0      427.07      375.91     23.88 o 
  16  10   0     1382.09     1475.16     44.28 o 
  17  10   0        1.01      -12.51      8.34 o 
  18  10   0      680.20      647.68     32.01 o 
  19  10   0        0.24        1.87      9.81 o 
  20  10   0      314.11      329.50     22.71 o 
   1  11   0        0.28      -11.82      7.88 o 
   2  11   0       59.01       61.37     11.43 o 
   3  11   0       12.86        4.55      9.06 o 
   4  11   0      337.50      361.91     44.34 o 
   5  11   0        0.87      -11.66      7.77 o 
   6  11   0     1486.74     1514.28     53.44 o 
   7  11   0        3.64       -5.85      7.77 o 
   8  11   0        5.16       15.49      8.79 o 
   9  11   0       75.16       75.12      9.57 o 
  10  11   0      341.85      411.64     17.98 o 
  11  11   0      253.43      255.77     15.27 o 
  12  11   0    10701.67    10976.44    126.34 o 
  13  11   0      537.07      586.22     28.08 o 
  14  11   0       14.49        4.45     21.81 o 
  15  11   0       17.44       23.04     11.83 o 
  16  11   0      275.72      239.00     21.86 o 
  17  11   0        5.51        1.20     11.29 o 
  18  11   0      768.77      747.08     28.59 o 
  19  11   0      240.43      260.46     20.40 o 
   0  12   0      526.57      640.83     36.43 o 
   1  12   0       58.95       52.58     11.19 o 
   2  12   0     3096.66     3217.34     60.66 o 
   3  12   0     1416.66     1447.06     64.11 o 
   4  12   0     2971.69     2893.49     56.68 o 
   5  12   0        0.47      -13.66      9.23 o 
   6  12   0       42.41       26.36     14.62 o 
   7  12   0       11.51        6.52      9.56 o 
   8  12   0       11.15        7.30     13.78 o 
   9  12   0       20.04       35.41     10.54 o 
  10  12   0      238.01      237.71     15.34 o 
  11  12   0       81.93       90.18     11.25 o 
  12  12   0     5137.10     5158.31     77.91 o 
  13  12   0        3.21        6.66     10.64 o 
  14  12   0      233.91      233.66     30.68 o 
  15  12   0       96.99       96.58     24.20 o 
  16  12   0      500.55      494.88     41.46 o 
  17  12   0       76.82       89.81     17.13 o 
  18  12   0     1035.92     1126.78     39.10 o 
   1  13   0       36.65       39.97     11.77 o 
   2  13   0    10800.95    10872.30    154.12 o 
   3  13   0       65.83       73.17     13.80 o 
   4  13   0      810.22      716.28     28.38 o 
   5  13   0      319.81      291.21     20.25 o 
   6  13   0     4968.20     4811.24     81.92 o 
   7  13   0        0.73       -8.87      9.83 o 
   8  13   0       41.16       39.78     11.85 o 
   9  13   0       78.61       94.97     14.19 o 
  10  13   0      659.83      698.90     23.85 o 
  11  13   0      402.49      395.12     19.50 o 
  12  13   0      742.28      810.27     25.84 o 
  13  13   0       39.81       40.22     13.37 o 
  14  13   0     1684.86     1518.19     68.54 o 
  15  13   0        0.29       23.25     18.45 o 
  16  13   0      763.15      774.79     52.00 o 
  17  13   0       48.49       40.02     23.01 o 
   0  14   0    12412.23    12601.55    249.48 o 
   1  14   0      285.05      283.57     21.01 o 
   2  14   0     1639.96     1617.30     43.21 o 
   3  14   0      530.77      506.31     26.08 o 
   4  14   0      288.29      278.64     21.00 o 
   5  14   0        1.42        6.59     10.85 o 
   6  14   0     1213.09     1098.96     44.34 o 
   7  14   0      684.07      683.60     29.15 o 
   8  14   0     4619.04     4398.02     79.29 o 
   9  14   0        4.35        5.15     10.34 o 
  10  14   0      925.70      893.97     27.35 o 
  11  14   0       46.87       18.85      9.88 o 
  12  14   0      688.15      752.16     25.73 o 
  13  14   0       26.85       26.81     13.21 o 
  15  14   0      383.62      456.77     45.53 o 
  16  14   0     4563.58     4735.02    139.96 o 
   1  15   0        7.83       14.80     12.79 o 
   2  15   0     8165.55     8350.47    129.13 o 
   3  15   0       84.17       75.14     15.17 o 
   4  15   0      408.99      432.29     32.47 o 
   5  15   0       90.43       73.21     15.00 o 
   6  15   0      852.41      912.01     56.32 o 
   7  15   0       87.32       82.05     14.64 o 
   8  15   0       73.15       68.53     14.66 o 
   9  15   0       39.88       37.86     13.05 o 
  10  15   0     2119.49     2223.27     53.45 o 
  11  15   0        0.97       -4.89      8.74 o 
  12  15   0     1027.81     1069.82     39.54 o 
  13  15   0        0.31        3.83     18.69 o 
  14  15   0     1073.88     1083.70     62.55 o 
   0  16   0      303.26      425.86     38.82 o 
   1  16   0      898.51      916.03     43.50 o 
   2  16   0     1295.00     1313.76     42.61 o 
   3  16   0       91.45       96.19     17.63 o 
   4  16   0     7211.26     7217.23    118.19 o 
   5  16   0       31.56       30.04     13.55 o 
   6  16   0      230.86      254.98     28.40 o 
   7  16   0       15.26        5.71     12.77 o 
   8  16   0      253.58      238.50     30.20 o 
   9  16   0       34.65       21.77     14.02 o 
  10  16   0      204.79      214.07     17.54 o 
  11  16   0        0.10        1.30     10.76 o 
  12  16   0     1238.79     1204.10     62.91 o 
  13  16   0       41.82       40.98     23.25 o 
   1  17   0        4.06       17.25     14.91 o 
   2  17   0        2.66       -6.63     13.31 o 
   3  17   0       93.25      115.15     18.60 o 
   4  17   0      666.81      606.20     31.51 o 
   5  17   0      135.55      117.91     18.20 o 
   6  17   0      512.55      476.44     62.19 o 
   7  17   0       23.56       17.87     24.20 o 
   8  17   0       26.25       20.50     13.89 o 
   9  17   0       13.90        2.93     13.00 o 
  10  17   0      236.50      216.15     18.37 o 
   0  18   0     3619.26     3987.07    118.15 o 
   1  18   0       72.71       50.52     17.27 o 
   2  18   0      267.58      252.67     24.74 o 
   3  18   0       28.53       43.34     16.15 o 
   4  18   0     4658.94     4925.28     95.40 o 
   5  18   0       14.48       13.01     14.31 o 
   6  18   0      880.59      944.60     39.14 o 
   7  18   0       13.40       13.14     19.53 o 
   1  19   0       19.27        2.70     15.49 o 
   2  19   0     1435.64     1489.66     50.15 o 
 -24   1   1      289.61      274.47     18.30 o 
 -23   1   1        3.40       -0.82      8.26 o 
 -22   1   1      435.69      422.43     21.88 o 
 -21   1   1       40.57       52.14      9.74 o 
 -20   1   1     2025.93     1795.81     34.91 o 
 -19   1   1       32.50       21.75      7.79 o 
 -18   1   1     1457.59     1394.31     28.82 o 
 -17   1   1      736.16      667.47     19.23 o 
 -16   1   1     3511.08     3499.42     47.50 o 
 -15   1   1       18.32       35.13      7.22 o 
 -14   1   1    12313.24    11888.91    118.25 o 
 -13   1   1      144.68      101.47      7.92 o 
 -12   1   1        0.17       18.21      4.70 o 
 -11   1   1       54.71      102.85      6.91 o 
 -10   1   1    17435.45    18775.09    171.37 o 
  -9   1   1      406.21      367.25     10.30 o 
  -8   1   1     7864.65     8774.76     83.87 o 
  -7   1   1      639.39      644.70      9.41 o 
  -6   1   1     3981.99     3693.42     39.12 o 
  -5   1   1      942.40      810.89      9.77 o 
  -4   1   1     8211.63     8458.97    124.91 o 
  -3   1   1      119.10      103.83      4.89 o 
  -2   1   1    35694.23    35843.75    357.40 o 
  -1   1   1       18.69       -3.04      2.03 o 
   1   1   1      108.91      108.02      3.89 o 
   2   1   1     3140.38     3772.45     97.02 o 
   3   1   1       18.29       10.05      1.94 o 
   4   1   1     1093.12      965.79     37.50 o 
   5   1   1        0.85       -2.69      1.79 o 
   6   1   1    27577.64    28057.93    257.99 o 
   7   1   1      623.90      721.43     13.21 o 
   9   1   1       84.08       77.80      7.03 o 
  10   1   1     1856.11     2312.34     31.03 o 
  11   1   1      261.68      280.10     10.81 o 
  12   1   1     3197.38     3198.81     42.55 o 
  13   1   1      197.55      189.49     10.44 o 
  14   1   1      101.52       85.27      8.86 o 
  15   1   1       11.51        8.48      7.40 o 
  16   1   1     3488.05     3069.55     44.41 o 
  17   1   1      213.42      196.43     12.68 o 
  18   1   1      251.19      259.97     14.93 o 
  19   1   1       19.07       16.50      7.70 o 
  20   1   1      925.86      906.52     25.40 o 
  21   1   1        5.87        6.48      7.69 o 
  22   1   1        8.93       12.75      8.91 o 
  23   1   1       69.12       73.24     14.24 o 
 -24   2   1      915.86     1017.42     29.53 o 
 -23   2   1      281.34      358.74     19.59 o 
 -22   2   1        3.00       -2.13      7.78 o 
 -21   2   1        5.49        4.57      7.52 o 
 -20   2   1     1686.11     1777.45     34.82 o 
 -19   2   1       57.40       35.16      8.34 o 
 -18   2   1      493.38      488.08     18.00 o 
 -17   2   1       23.77       31.03      6.97 o 
 -16   2   1     8763.69     9291.15     98.91 o 
 -15   2   1      330.55      295.36     13.15 o 
 -14   2   1      314.90      266.99     18.68 o 
 -13   2   1      250.95      251.31     11.32 o 
 -12   2   1     8532.03     7595.19     78.96 o 
 -11   2   1        0.08       -0.47      3.60 o 
 -10   2   1     2779.24     3587.41     35.14 o 
  -9   2   1     1014.69     1053.05     12.02 o 
  -8   2   1     3063.17     2009.53     18.85 o 
  -7   2   1     1138.82     1073.22     16.55 o 
  -6   2   1     9749.08    10888.40    111.28 o 
  -5   2   1     1245.31     1188.15     13.06 o 
  -4   2   1    35727.84    36928.76    388.58 o 
  -3   2   1      154.92      121.28      3.52 o 
  -2   2   1    18808.87    21829.00    184.05 o 
  -1   2   1      219.48      205.04      4.95 o 
   0   2   1     1602.82     2051.71     20.30 o 
   1   2   1        3.52        1.99      1.70 o 
   2   2   1    57193.61    62667.10    610.36 o 
   3   2   1       25.61       18.91      2.11 o 
   4   2   1    12896.89    14148.65    109.91 o 
   5   2   1      145.95      164.28      4.83 o 
   6   2   1    18426.19    18629.44    152.16 o 
   7   2   1      174.46      199.86      4.98 o 
   8   2   1     2764.76     2874.22     29.01 o 
   9   2   1        3.99       -2.21      3.25 o 
  10   2   1    11561.78    11591.71    111.72 o 
  11   2   1       28.11       35.57      5.42 o 
  12   2   1      218.20      314.79     12.01 o 
  13   2   1       50.62       31.06      6.11 o 
  14   2   1     2631.74     2815.84     40.13 o 
  15   2   1        1.40        1.51      7.09 o 
  16   2   1      728.70      623.56     18.78 o 
  17   2   1      611.51      565.99     18.62 o 
  18   2   1     4174.09     4140.45     58.39 o 
  19   2   1        0.51        8.43      7.19 o 
  20   2   1     1029.76     1046.13     38.50 o 
  21   2   1      166.93      187.11     16.74 o 
  22   2   1      897.43      792.26     25.42 o 
  23   2   1        0.25        1.46      8.74 o 
 -23   3   1       23.59       36.89      9.86 o 
 -22   3   1      327.27      313.82     18.24 o 
 -21   3   1      298.88      256.09     17.09 o 
 -20   3   1       15.82       20.91      8.33 o 
 -19   3   1      539.86      528.93     19.02 o 
 -18   3   1    15141.49    14135.95    143.74 o 
 -17   3   1      181.02      132.62     10.89 o 
 -16   3   1      165.99      109.00     13.10 o 
 -15   3   1      233.38      215.34     11.82 o 
 -14   3   1     9859.15     9921.88    105.23 o 
 -13   3   1      129.47      128.30     11.78 o 
 -12   3   1     2817.74     2702.38     35.15 o 
 -11   3   1      779.82      808.05     11.45 o 
 -10   3   1    24203.71    21144.30    151.92 o 
  -9   3   1       23.03       17.47      2.78 o 
  -8   3   1    10288.05     9895.88     80.45 o 
  -7   3   1      547.21      497.16      8.58 o 
  -6   3   1     3886.96     3589.62     41.40 o 
  -5   3   1      169.88      163.15      5.74 o 
  -4   3   1     1650.80     2016.51     42.34 o 
  -3   3   1      175.17      154.24      6.58 o 
  -2   3   1     5050.22     5167.54     66.70 o 
  -1   3   1        4.07        9.24      2.33 o 
   0   3   1     5808.96     6397.01     65.49 o 
   1   3   1      509.31      538.00     12.60 o 
   2   3   1     1030.46     1244.57     16.92 o 
   3   3   1      452.71      480.46      9.54 o 
   4   3   1    34300.60    34495.20    291.53 o 
   5   3   1        0.01        1.01      2.07 o 
   6   3   1    10903.23    10330.84     92.06 o 
   7   3   1      186.54      153.58      5.46 o 
   8   3   1     6982.24     7856.87     60.59 o 
   9   3   1       65.98       83.23      5.30 o 
  10   3   1     3178.23     3791.72     37.84 o 
  11   3   1      331.31      324.15      8.75 o 
  12   3   1     7886.89     8023.49     84.01 o 
  13   3   1      159.33      187.85     10.75 o 
  14   3   1     4072.94     3672.14     48.33 o 
  15   3   1        1.22        3.13      6.68 o 
  16   3   1     3512.16     3039.66     51.92 o 
  17   3   1      299.03      301.64     17.99 o 
  18   3   1      591.02      619.31     20.21 o 
  19   3   1        0.15      -10.19      6.79 o 
  20   3   1     2559.29     2420.11     57.28 o 
  21   3   1       48.62       48.20     11.56 o 
  22   3   1     1031.44     1102.33     29.77 o 
  23   3   1      105.85      111.66     13.33 o 
 -23   4   1      106.04      117.75     15.39 o 
 -22   4   1       56.82       83.18     11.46 o 
 -21   4   1      142.22      144.59     13.10 o 
 -20   4   1       40.19       47.27      9.62 o 
 -19   4   1        0.93        5.08      7.38 o 
 -18   4   1      167.13      136.59     13.59 o 
 -17   4   1       23.94       11.33      6.90 o 
 -16   4   1     8421.05     8331.37     91.25 o 
 -15   4   1       52.52       41.48      7.30 o 
 -14   4   1     1061.23      947.07     20.84 o 
 -13   4   1      176.49      175.10      8.12 o 
 -12   4   1    10280.95     9985.82     77.48 o 
 -11   4   1        0.73       -0.77      2.87 o 
 -10   4   1     1429.89     1504.03     20.28 o 
  -9   4   1     1047.34     1034.23     15.64 o 
  -8   4   1     3510.96     3313.29     35.12 o 
  -7   4   1      656.22      675.19     11.93 o 
  -6   4   1     7360.89     7990.39     73.36 o 
  -5   4   1        0.26        1.84      2.29 o 
  -4   4   1     1730.59     1996.51     44.91 o 
  -3   4   1       95.25       53.53      4.69 o 
  -2   4   1    63134.08    64860.34    635.50 o 
  -1   4   1      319.66      300.22      7.72 o 
   0   4   1    17853.70    18948.87    255.05 o 
   1   4   1       18.61       11.13      4.32 o 
   2   4   1    14109.02    14485.38    174.71 o 
   3   4   1      228.57      214.74      9.37 o 
   4   4   1     1785.96     1601.42     22.15 o 
   5   4   1        0.05       -2.62      2.36 o 
   6   4   1      761.86      653.01     22.10 o 
   7   4   1       26.89       17.85      3.35 o 
   8   4   1     1976.66     1744.68     22.01 o 
   9   4   1       52.34       93.14      5.42 o 
  10   4   1      585.40      807.31     15.37 o 
  11   4   1      423.56      367.80      8.96 o 
  12   4   1      720.05      759.33     14.23 o 
  13   4   1      753.72      774.79     18.98 o 
  14   4   1    34867.03    33552.83    400.70 o 
  15   4   1      978.38      917.48     23.56 o 
  16   4   1        2.13        5.03      6.35 o 
  17   4   1       58.00       48.87      8.72 o 
  18   4   1      461.34      457.25     18.06 o 
  19   4   1      129.28      123.57     12.16 o 
  20   4   1     1332.12     1295.70     35.22 o 
  21   4   1        9.10       10.24      9.45 o 
  22   4   1       64.75       62.86     12.87 o 
 -23   5   1      281.33      273.98     28.40 o 
 -22   5   1      624.92      623.68     26.23 o 
 -21   5   1        4.47        8.82      9.13 o 
 -20   5   1      145.06      129.04     13.90 o 
 -19   5   1      598.59      541.35     26.89 o 
 -18   5   1     3213.90     3105.19     54.35 o 
 -17   5   1      203.43      161.16     14.00 o 
 -16   5   1       50.14      102.37     11.06 o 
 -15   5   1      901.27      862.24     24.61 o 
 -14   5   1     1350.18     1513.07     31.60 o 
 -13   5   1      132.26      112.40     10.86 o 
 -12   5   1       84.62      152.94     15.12 o 
 -11   5   1      392.24      353.45     10.24 o 
 -10   5   1     8568.00     8477.55     80.23 o 
  -9   5   1        6.76        1.31      3.26 o 
  -8   5   1     6549.50     6034.23     59.11 o 
  -7   5   1       93.35       70.95      4.99 o 
  -6   5   1    16892.11    17542.72    153.59 o 
  -5   5   1     1529.59     1476.78     22.39 o 
  -4   5   1     2730.06     2720.32     41.52 o 
  -3   5   1        0.02       -3.73      2.67 o 
  -2   5   1     5198.57     6046.23     64.55 o 
  -1   5   1        2.03       -2.82      3.40 o 
   0   5   1    10776.30    11384.52    115.30 o 
   1   5   1        5.71       -5.96      3.97 o 
   2   5   1    15543.77    17153.76    191.42 o 
   3   5   1      194.83      188.36     10.00 o 
   4   5   1     1632.69     1755.74     35.66 o 
   5   5   1       31.25       43.71      6.36 o 
   6   5   1     6921.53     7669.14     72.20 o 
   7   5   1      278.69      245.86      8.52 o 
   8   5   1       24.75       50.62      5.04 o 
   9   5   1       11.56        3.52      3.64 o 
  10   5   1      218.03      202.06      8.33 o 
  11   5   1       11.81        6.06      3.61 o 
  12   5   1     1041.25      878.72     17.78 o 
  13   5   1      204.34      151.62     12.22 o 
  14   5   1     1802.67     1856.72     36.78 o 
  15   5   1      367.69      374.86     17.90 o 
  16   5   1     1922.05     1893.48     46.60 o 
  17   5   1       57.33       48.18      9.96 o 
  18   5   1     1602.47     1523.82     52.11 o 
  19   5   1       52.40       41.94     10.56 o 
  20   5   1       38.92       63.09     12.06 o 
  21   5   1        7.27       10.70     10.02 o 
  22   5   1     1268.82     1262.10     37.15 o 
 -23   6   1      210.70      251.21     20.56 o 
 -22   6   1        3.72        5.69      9.89 o 
 -21   6   1        0.50       -8.98      8.69 o 
 -20   6   1     1299.98     1220.60     34.33 o 
 -19   6   1       34.84       24.16      9.39 o 
 -18   6   1       23.22       32.63      9.54 o 
 -17   6   1       11.97        1.88      8.06 o 
 -16   6   1       70.75       91.46     11.33 o 
 -15   6   1      418.84      415.17     18.61 o 
 -14   6   1     6209.51     5949.61     79.63 o 
 -13   6   1      137.85      120.38      9.62 o 
 -12   6   1    15801.66    16744.14    150.79 o 
 -11   6   1      517.98      519.82     20.72 o 
 -10   6   1      187.23      232.08      9.19 o 
  -9   6   1       37.77       42.06      4.89 o 
  -8   6   1     1792.59     1887.91     25.12 o 
  -7   6   1       56.08       60.24      5.24 o 
  -6   6   1        3.96       37.21      8.15 o 
  -5   6   1      162.76      168.51     10.25 o 
  -4   6   1     2294.81     2560.83     41.43 o 
  -3   6   1      625.69      728.64     16.47 o 
  -2   6   1     1913.93     1551.75     21.94 o 
  -1   6   1      117.21       91.17      5.46 o 
   0   6   1      236.98      282.50     22.87 o 
   1   6   1      239.69      251.06      8.62 o 
   2   6   1     5677.17     5417.12     61.84 o 
   3   6   1       51.45       47.55      5.09 o 
   4   6   1     4702.22     4798.05     67.61 o 
   5   6   1     1164.95     1159.15     22.36 o 
   6   6   1    37332.30    39891.76    509.28 o 
   7   6   1        1.42       -1.14      3.27 o 
   8   6   1      298.31      327.31     10.08 o 
   9   6   1       48.02       38.83      4.88 o 
  10   6   1      814.41      702.80     14.59 o 
  11   6   1        0.27       -4.99      5.76 o 
  12   6   1     3475.67     3747.17     69.14 o 
  13   6   1      280.11      243.53     15.01 o 
  14   6   1     3145.08     3458.91     54.90 o 
  15   6   1      446.60      431.23     19.07 o 
  16   6   1       64.97       67.33     10.26 o 
  17   6   1      500.33      414.32     19.90 o 
  18   6   1     5656.40     5339.41     80.15 o 
  19   6   1        6.90       -3.38      8.71 o 
  20   6   1      651.88      654.93     37.55 o 
  21   6   1       27.27       20.42     10.87 o 
  22   6   1     1023.28     1070.11     34.78 o 
 -22   7   1     1105.83     1075.59     34.34 o 
 -21   7   1      126.95      130.51     15.31 o 
 -20   7   1       58.82       65.55     11.84 o 
 -19   7   1       12.30       10.24      9.19 o 
 -18   7   1      985.00      961.83     47.53 o 
 -17   7   1       39.71       22.42     15.50 o 
 -16   7   1     3475.24     3419.99     56.49 o 
 -15   7   1      359.02      321.53     18.04 o 
 -14   7   1    19280.73    18694.36    251.56 o 
 -13   7   1     1358.92     1337.81     27.59 o 
 -12   7   1     2960.06     3003.24     44.29 o 
 -11   7   1       69.13       72.55      6.66 o 
 -10   7   1       17.92       16.00      4.62 o 
  -9   7   1        0.07       -1.30      5.70 o 
  -8   7   1     1233.91     1266.14     20.44 o 
  -7   7   1     1886.71     1862.59     29.34 o 
  -6   7   1    25281.07    25103.70    600.20 o 
  -5   7   1        1.64        4.30      5.51 o 
  -4   7   1      829.22     1028.28     32.11 o 
  -3   7   1       76.42       87.63      5.93 o 
  -2   7   1     1940.83     2124.22     28.56 o 
  -1   7   1       56.65       68.41      5.02 o 
   0   7   1    12937.35    12931.56    132.58 o 
   1   7   1        0.45       -5.14      3.43 o 
   2   7   1    13993.74    14521.74    148.32 o 
   3   7   1      272.13      348.04     11.39 o 
   4   7   1    15332.82    15596.30    193.86 o 
   5   7   1        3.03       -6.68     14.38 o 
   6   7   1     2317.68     2222.60     32.75 o 
   7   7   1       36.22       25.29      4.55 o 
   8   7   1    10661.84    10614.19    100.15 o 
   9   7   1       73.13       89.79      6.79 o 
  10   7   1      167.70      143.62      9.17 o 
  11   7   1      454.76      429.73     14.80 o 
  12   7   1     2050.04     1968.90     33.28 o 
  13   7   1        0.07      -11.15      7.43 o 
  14   7   1      226.11      226.63     15.17 o 
  15   7   1       43.95       40.51      9.64 o 
  16   7   1      396.60      346.00     18.67 o 
  17   7   1        1.71        6.91      8.66 o 
  18   7   1     2908.48     2724.83     54.68 o 
  19   7   1        1.22       -7.14      8.50 o 
  20   7   1     3081.40     2960.82     57.59 o 
  21   7   1       91.98      101.90     14.74 o 
 -22   8   1      195.38      177.79     18.10 o 
 -21   8   1      137.47      161.94     16.55 o 
 -20   8   1       77.67       92.98     13.44 o 
 -19   8   1        0.14       -5.85      8.55 o 
 -18   8   1       51.64       22.62      9.24 o 
 -17   8   1       29.67       25.13      9.20 o 
 -16   8   1      343.75      353.93     19.27 o 
 -15   8   1      325.07      279.24     20.49 o 
 -14   8   1      221.81      199.50     26.24 o 
 -13   8   1      415.68      386.87     25.04 o 
 -12   8   1     3647.27     3606.31     46.94 o 
 -11   8   1      488.90      502.90     15.74 o 
 -10   8   1        2.07       16.32      4.99 o 
  -9   8   1      222.26      219.56      9.91 o 
  -8   8   1     2233.26     2067.73     28.85 o 
  -7   8   1      133.85      137.54     11.18 o 
  -6   8   1     8737.88     8978.46    120.31 o 
  -5   8   1        9.73       13.76      7.28 o 
  -4   8   1     6275.37     7192.84    112.52 o 
  -3   8   1      212.88      223.61     13.37 o 
  -2   8   1    14882.83    16019.71    163.26 o 
  -1   8   1       32.52       11.49      6.31 o 
   0   8   1       54.74       33.32      7.46 o 
   1   8   1       84.49      103.33      8.09 o 
   2   8   1     9084.66     9443.98    100.95 o 
   3   8   1      506.53      552.10     14.42 o 
   4   8   1     7859.73     7813.78     86.12 o 
   5   8   1       41.87       28.55      7.54 o 
   6   8   1      483.15      342.38     28.88 o 
   7   8   1        4.77       -5.25      5.87 o 
   8   8   1        0.85        7.91      4.50 o 
   9   8   1        5.04       10.55      4.63 o 
  10   8   1     1358.92     1334.81     22.76 o 
  11   8   1      884.22      866.61     22.21 o 
  12   8   1     1059.08      985.92     21.58 o 
  13   8   1      312.85      369.74     21.16 o 
  14   8   1     3357.51     3276.98     66.06 o 
  15   8   1      136.39      110.98     12.59 o 
  16   8   1      633.58      615.15     23.44 o 
  17   8   1       24.68        4.32      8.93 o 
  18   8   1     1350.38     1311.01     35.24 o 
  19   8   1        3.41      -13.07      8.71 o 
  20   8   1       21.94       43.40     11.80 o 
  21   8   1        0.39      -12.12      9.91 o 
 -21   9   1        1.92       -7.50      9.94 o 
 -20   9   1      308.06      315.90     33.37 o 
 -19   9   1       19.23       13.92     12.48 o 
 -18   9   1        2.12       13.43     10.33 o 
 -17   9   1       46.17       45.23     10.46 o 
 -16   9   1      885.12      763.81     31.47 o 
 -15   9   1       95.89       89.76     14.15 o 
 -14   9   1      708.64      670.22     27.94 o 
 -13   9   1      798.63      858.29     42.54 o 
 -12   9   1     1867.94     1834.73     39.40 o 
 -11   9   1      754.21      788.18     18.51 o 
 -10   9   1     5947.68     6247.81     66.74 o 
  -9   9   1        3.13        6.01      5.55 o 
  -8   9   1     3619.46     4212.63     67.10 o 
  -7   9   1       71.64       40.25      8.73 o 
  -6   9   1     4051.09     4036.85    119.35 o 
  -5   9   1      196.44      192.52     14.14 o 
  -4   9   1     5214.40     5485.52     81.93 o 
  -3   9   1       23.92       22.94      8.04 o 
  -2   9   1      535.04      702.97     30.56 o 
  -1   9   1        0.71       -8.60      5.73 o 
   0   9   1      273.08      435.04     18.30 o 
   1   9   1       47.49       27.90      8.47 o 
   2   9   1     8287.02     9382.82    101.38 o 
   3   9   1     1292.90     1355.19     23.73 o 
   4   9   1     2383.16     2497.81     40.07 o 
   5   9   1      161.68      187.97     14.42 o 
   6   9   1      179.59      221.91     26.48 o 
   7   9   1        0.45       -5.75     14.50 o 
   8   9   1        1.31        0.26      8.65 o 
   9   9   1      561.15      572.33     15.51 o 
  10   9   1     4504.14     4878.88     55.60 o 
  11   9   1      205.93      234.97     11.61 o 
  12   9   1      624.22      749.11     18.60 o 
  13   9   1      545.34      588.15     26.43 o 
  14   9   1     1262.76     1354.95     40.29 o 
  15   9   1       80.51       53.46     12.62 o 
  16   9   1     1379.22     1477.39     36.31 o 
  17   9   1        9.47        4.02      8.94 o 
  18   9   1      318.11      294.55     20.01 o 
  19   9   1       45.12       74.97     13.46 o 
  20   9   1      200.08      238.84     19.56 o 
 -20  10   1       51.09       40.53     12.12 o 
 -19  10   1       67.32       52.56     12.22 o 
 -18  10   1        3.20       -1.56      8.93 o 
 -17  10   1        1.62      -11.49      9.79 o 
 -16  10   1       76.32       98.61     21.93 o 
 -15  10   1      215.16      174.64     18.64 o 
 -14  10   1      769.77      893.68     62.79 o 
 -13  10   1       89.37      100.17      9.38 o 
 -12  10   1       45.65       64.45      8.18 o 
 -11  10   1      844.88      878.93     23.02 o 
 -10  10   1      576.02      524.70     18.44 o 
  -9  10   1        0.00       -7.35      6.40 o 
  -8  10   1     1802.59     1833.08     39.57 o 
  -7  10   1      139.63      118.29     12.34 o 
  -6  10   1      920.25     1171.41     30.82 o 
  -5  10   1     1117.04     1179.53     32.83 o 
  -4  10   1      842.84      878.50     73.57 o 
  -3  10   1      211.54      205.71     15.00 o 
  -2  10   1     3357.41     3636.77     61.68 o 
  -1  10   1       41.99       42.37      9.06 o 
   0  10   1     1237.91     1354.62     33.04 o 
   1  10   1       10.90       15.36      7.79 o 
   2  10   1     1130.42     1072.36     29.40 o 
   3  10   1       39.29       21.39     13.20 o 
   4  10   1     6810.12     7611.43     86.41 o 
   5  10   1      552.17      521.16     22.18 o 
   6  10   1     3358.03     3443.24     46.79 o 
   7  10   1        8.23       -9.72      8.05 o 
   8  10   1     1041.00     1040.24     28.98 o 
   9  10   1      227.39      223.74     13.17 o 
  10  10   1      843.11      936.76     23.67 o 
  11  10   1     2343.79     2324.51     34.55 o 
  12  10   1       32.19       50.50     11.28 o 
  13  10   1       38.80       33.81     11.56 o 
  14  10   1       44.70       36.78     12.36 o 
  15  10   1       31.32       21.99     11.92 o 
  16  10   1        5.71        2.73     10.94 o 
  17  10   1      100.16      105.93     13.96 o 
  18  10   1      401.50      423.31     23.08 o 
  19  10   1        0.06       10.09     10.60 o 
 -19  11   1      257.62      281.53     20.80 o 
 -18  11   1     3044.83     2917.91     56.93 o 
 -17  11   1       17.57       21.23     13.11 o 
 -16  11   1      269.43      231.39     21.79 o 
 -15  11   1        1.43       -4.86     10.07 o 
 -14  11   1     5878.59     5629.43     99.46 o 
 -13  11   1      596.17      623.15     27.40 o 
 -12  11   1     2727.77     2835.48     46.38 o 
 -11  11   1      371.19      352.03     17.21 o 
 -10  11   1     5393.69     5462.31     72.15 o 
  -9  11   1      354.91      381.49     29.12 o 
  -8  11   1     1934.33     2002.80     43.54 o 
  -7  11   1       91.68       85.23     12.02 o 
  -6  11   1     2635.11     2796.66     53.68 o 
  -5  11   1        0.33      -11.30      7.85 o 
  -4  11   1     9393.88     8991.82    127.26 o 
  -3  11   1      104.40      114.50     23.49 o 
  -2  11   1     7834.41     7671.69    111.67 o 
  -1  11   1       33.09       20.84      9.23 o 
   0  11   1     4126.99     3658.51     71.78 o 
   1  11   1       95.61       69.87     11.61 o 
   2  11   1     6272.26     6509.77     98.20 o 
   3  11   1      169.58      156.17     14.57 o 
   4  11   1    13363.79    12741.88    170.30 o 
   5  11   1       95.70      107.48     13.13 o 
   6  11   1     2721.54     2508.82     49.89 o 
   7  11   1       70.67       70.10     11.27 o 
   8  11   1      752.16      649.99     27.68 o 
   9  11   1        0.06       -4.87      6.42 o 
  10  11   1     4235.39     4150.18     59.48 o 
  11  11   1      117.57      117.46     11.56 o 
  12  11   1     3615.41     3569.17     75.06 o 
  13  11   1      497.56      487.61     26.35 o 
  14  11   1      293.12      347.00     24.51 o 
  15  11   1      437.27      409.19     26.91 o 
  16  11   1     1961.92     1922.51     53.24 o 
  17  11   1       19.47       19.54     10.73 o 
  18  11   1      293.38      330.77     22.12 o 
  19  11   1       22.33       40.68     15.27 o 
 -18  12   1       32.45       36.33     22.65 o 
 -17  12   1       49.36       34.03     20.13 o 
 -16  12   1     3651.05     3512.32    109.04 o 
 -15  12   1        1.80       -9.59     14.38 o 
 -14  12   1      242.44      184.29     27.80 o 
 -13  12   1       33.42       44.89     12.92 o 
 -12  12   1    11427.38    11272.88    180.97 o 
 -11  12   1      111.93       82.06     10.80 o 
 -10  12   1       21.95       48.61     14.73 o 
  -9  12   1        0.29       -8.28      8.55 o 
  -8  12   1     4047.03     4065.87     71.17 o 
  -7  12   1      334.28      298.14     19.39 o 
  -6  12   1       54.52       46.87     11.44 o 
  -5  12   1      237.14      191.89     16.52 o 
  -4  12   1     3224.63     2827.36     55.66 o 
  -3  12   1      123.51      119.65     17.14 o 
  -2  12   1     1354.22     1615.60     39.99 o 
  -1  12   1       43.28       40.41     10.59 o 
   0  12   1      871.17      891.28     29.40 o 
   1  12   1      150.92      144.81     14.73 o 
   2  12   1     9554.11    10103.39    142.34 o 
   3  12   1       74.77       58.05     13.78 o 
   4  12   1      319.67      379.90     21.68 o 
   5  12   1       10.41        1.09      9.38 o 
   6  12   1     6618.61     6500.25     99.89 o 
   7  12   1        0.29       -4.67      9.32 o 
   8  12   1      856.56      950.53     30.48 o 
   9  12   1      101.30       85.32     11.98 o 
  10  12   1     7064.00     6962.14     89.00 o 
  11  12   1      120.14      140.08     13.11 o 
  12  12   1      860.63      777.55     31.19 o 
  13  12   1       13.92       18.69     16.54 o 
  15  12   1       65.53       43.62     19.65 o 
  16  12   1       94.16      115.69     18.41 o 
  17  12   1       56.42       79.53     16.65 o 
  18  12   1     4870.21     4990.05     82.61 o 
 -17  13   1        3.68      -17.02     17.73 o 
 -16  13   1      899.23     1014.44     57.28 o 
 -15  13   1      165.18      168.47     29.00 o 
 -14  13   1     2651.97     2816.14     95.14 o 
 -13  13   1      251.23      299.02     22.72 o 
 -12  13   1      510.74      483.61     23.05 o 
 -11  13   1       65.65       47.27     10.19 o 
 -10  13   1     3008.37     3157.55     54.64 o 
  -9  13   1       23.18       18.11     11.52 o 
  -8  13   1       75.37       71.67     13.11 o 
  -7  13   1      172.31      178.27     36.43 o 
  -6  13   1     1109.13     1098.14     34.55 o 
  -5  13   1        2.22       -2.07      9.82 o 
  -4  13   1     1306.80     1351.65     38.12 o 
  -3  13   1       90.34       58.97     13.20 o 
  -2  13   1       12.34      -15.48     10.40 o 
  -1  13   1       43.24       40.01     20.25 o 
   0  13   1     3199.46     3092.45     61.26 o 
   1  13   1      331.93      346.93     28.52 o 
   2  13   1     7744.78     8511.09    126.25 o 
   3  13   1      195.63      182.28     17.45 o 
   4  13   1      328.57      351.63     21.94 o 
   5  13   1        2.58       -8.19      9.91 o 
   6  13   1     1377.41     1445.89     39.39 o 
   7  13   1       90.27       84.46     18.69 o 
   8  13   1     1890.09     1766.95     43.88 o 
   9  13   1      261.39      250.39     19.21 o 
  10  13   1     5081.39     4818.35     70.31 o 
  11  13   1       76.87       87.51     11.97 o 
  12  13   1     1595.62     1742.02     63.03 o 
  13  13   1       16.12       11.26     16.30 o 
  14  13   1      113.26      124.86     25.40 o 
  15  13   1       52.36       53.92     22.53 o 
  16  13   1     2762.09     2932.37    102.57 o 
  17  13   1       46.30       37.63     21.81 o 
 -16  14   1        8.45       -9.11     19.65 o 
 -15  14   1      108.02       88.91     24.92 o 
 -14  14   1       64.91       60.15     22.05 o 
 -13  14   1       25.12       31.17     13.31 o 
 -12  14   1        5.57        8.02      9.09 o 
 -11  14   1      300.11      285.45     17.92 o 
 -10  14   1        2.62        0.76      8.57 o 
  -9  14   1       84.61       59.69     13.27 o 
  -8  14   1        3.52       16.49     12.09 o 
  -7  14   1        0.73       -9.70     14.74 o 
  -6  14   1      115.24      105.11     15.17 o 
  -5  14   1       16.35        9.93     10.76 o 
  -4  14   1       60.52       44.91     12.49 o 
  -3  14   1      537.67      525.99     26.35 o 
  -2  14   1       55.34       53.44     21.69 o 
  -1  14   1       15.44       -9.22     11.32 o 
   0  14   1      480.53      484.12     50.45 o 
   1  14   1     1448.77     1579.29     42.79 o 
   2  14   1     3928.27     3822.29     72.27 o 
   3  14   1      109.04      101.87     14.83 o 
   4  14   1      890.54     1019.24     34.14 o 
   5  14   1       17.29       20.27     16.66 o 
   6  14   1     1680.67     1782.51     46.18 o 
   7  14   1        0.08       -5.13     12.02 o 
   8  14   1      124.64      128.94     15.76 o 
   9  14   1       54.16       53.08     13.05 o 
  10  14   1      532.72      499.26     21.74 o 
  11  14   1       75.61       73.46     11.98 o 
  12  14   1      111.15      147.15     17.92 o 
  13  14   1       94.69       69.74     23.25 o 
  14  14   1       30.89       50.33     23.49 o 
  15  14   1        0.36       -5.75     17.97 o 
 -15  15   1      217.43      224.55     35.47 o 
 -14  15   1     1072.03     1099.28     63.03 o 
 -13  15   1      167.67      137.74     18.83 o 
 -12  15   1        6.19       14.24     10.18 o 
 -11  15   1      129.05      120.37     13.72 o 
 -10  15   1       26.34       20.19     10.36 o 
  -9  15   1       88.93       97.48     24.68 o 
  -8  15   1      415.63      379.38     24.48 o 
  -7  15   1      138.64      128.90     16.91 o 
  -6  15   1     1417.83     1407.19     63.27 o 
  -5  15   1        1.17       -6.39     11.25 o 
  -4  15   1      246.06      252.82     21.67 o 
  -3  15   1       95.53      100.90     16.77 o 
  -2  15   1      148.94      155.33     33.19 o 
  -1  15   1       27.86       16.42     12.71 o 
   0  15   1     5538.88     5400.42     94.22 o 
   1  15   1       60.97       58.47     15.50 o 
   2  15   1     1096.07     1032.44     36.26 o 
   3  15   1       11.77        2.91     11.68 o 
   4  15   1      228.26      235.17     20.39 o 
   5  15   1        5.23       -8.33     11.18 o 
   6  15   1       99.09       90.23     15.58 o 
   7  15   1       40.18       46.21     13.81 o 
   8  15   1      625.58      625.88     29.49 o 
   9  15   1       21.24       21.83     13.05 o 
  10  15   1        2.03       -4.48      9.47 o 
  11  15   1       50.22       38.92     11.37 o 
  12  15   1     1432.48     1329.99     44.12 o 
  13  15   1      163.68      158.17     29.24 o 
  14  15   1      220.47      173.99     30.91 o 
 -13  16   1      193.15      216.91     22.81 o 
 -12  16   1     2784.22     2949.13     55.19 o 
 -11  16   1       14.03       14.20     10.56 o 
 -10  16   1        2.15       -3.33      9.66 o 
  -9  16   1       38.19       15.34     13.34 o 
  -8  16   1     2844.65     2746.24     62.18 o 
  -7  16   1      143.11      124.30     17.44 o 
  -6  16   1     1311.05     1292.34     41.77 o 
  -5  16   1      110.20      101.69     17.15 o 
  -4  16   1      319.59      363.31     25.90 o 
  -3  16   1      285.26      232.29     26.48 o 
  -2  16   1       35.39       81.37     19.65 o 
  -1  16   1      484.99      531.94     29.22 o 
   0  16   1     1101.37     1106.38     39.40 o 
   1  16   1        1.31        6.60     13.42 o 
   2  16   1     7647.51     8006.41    128.19 o 
   3  16   1       10.22       19.54     13.94 o 
   4  16   1      156.55      285.69     23.39 o 
   5  16   1      127.39      125.32     17.67 o 
   6  16   1     1610.83     1395.81     74.17 o 
   7  16   1      154.84      123.28     23.61 o 
   8  16   1      539.42      511.63     28.21 o 
   9  16   1       52.25       54.16     14.91 o 
  10  16   1     5147.87     5084.65     92.18 o 
  11  16   1        0.14       -5.79     10.00 o 
  12  16   1     1155.77     1112.41     41.97 o 
 -11  17   1      279.89      271.70     20.07 o 
 -10  17   1     3908.87     3940.42     79.71 o 
  -9  17   1       12.84       12.90     13.64 o 
  -8  17   1      177.98      186.92     21.13 o 
  -7  17   1       85.41       70.94     23.97 o 
  -6  17   1     1798.57     1705.82     49.71 o 
  -5  17   1       49.62       52.19     15.58 o 
  -4  17   1     2178.80     2241.59     62.79 o 
  -3  17   1       65.97       43.55     15.67 o 
  -2  17   1     9116.47     9540.50    148.95 o 
  -1  17   1       61.02       86.19     17.16 o 
   0  17   1     3364.19     3464.44     74.31 o 
   1  17   1      170.84      165.05     27.68 o 
   2  17   1     3577.93     3964.31     80.65 o 
   3  17   1       33.64       19.47     14.30 o 
   4  17   1      343.31      327.47     25.59 o 
   5  17   1      158.80      139.14     18.88 o 
   6  17   1     1577.76     1565.64     47.36 o 
   7  17   1      357.86      334.43     25.59 o 
   8  17   1      671.12      686.83     32.95 o 
   9  17   1        6.23      -14.69     18.45 o 
  10  17   1       75.46       81.90     13.82 o 
  -8  18   1      781.60      816.32     36.49 o 
  -7  18   1       21.80       16.95     14.48 o 
  -6  18   1      285.44      218.80     23.04 o 
  -5  18   1       33.77       61.16     26.96 o 
  -4  18   1      232.41      351.03     27.70 o 
  -3  18   1       94.90      109.59     29.12 o 
  -2  18   1     5499.96     5607.44    104.13 o 
  -1  18   1      179.25      191.16     22.87 o 
   0  18   1      765.25      881.33     48.53 o 
   1  18   1       87.61       90.88     18.64 o 
   2  18   1      386.68      415.02     45.65 o 
   3  18   1      106.83       76.98     17.60 o 
   4  18   1      467.42      436.00     30.28 o 
   5  18   1       61.13       60.28     16.85 o 
   6  18   1      382.06      379.22     28.03 o 
   7  18   1      132.71      105.69     18.77 o 
  -2  19   1      493.89      512.13     33.13 o 
  -1  19   1      452.16      495.15     32.87 o 
   0  19   1       18.20       25.55     16.27 o 
   1  19   1       42.87       24.84     24.80 o 
 -24   0   2     3388.65     3627.68     81.92 o 
 -23   0   2      131.99      157.61     19.91 o 
 -22   0   2       36.44       43.93     24.20 o 
 -21   0   2      319.82      408.47     25.14 o 
 -20   0   2     5138.90     5125.13    130.97 o 
 -19   0   2     1048.03      974.45     61.35 o 
 -18   0   2      124.55       75.39     13.87 o 
 -17   0   2       64.78       47.34     11.01 o 
 -16   0   2     2325.46     2246.86     49.81 o 
 -15   0   2      212.70      262.45     30.44 o 
 -14   0   2    16974.68    17649.31    235.93 o 
 -13   0   2      623.59      625.14     22.10 o 
 -12   0   2     1209.17     1202.48     35.95 o 
 -11   0   2      206.38      216.77     13.04 o 
 -10   0   2    25924.70    26954.21    339.73 o 
  -9   0   2     5064.17     5359.99    129.89 o 
  -8   0   2    28644.84    30529.35    541.97 o 
  -7   0   2      155.65      168.82      9.06 o 
  -6   0   2    19326.04    20367.06    425.62 o 
  -5   0   2     1862.26     1710.04     22.58 o 
  -4   0   2    36434.14    39597.32    412.94 o 
  -3   0   2      182.27      166.06      4.91 o 
  -2   0   2   140163.75   143806.14   6189.82 o 
  -1   0   2      688.99      597.21     16.30 o 
   0   0   2     8928.35    10342.68    121.86 o 
   1   0   2        1.07       -2.25      1.50 o 
   2   0   2    42175.04    46073.70    883.11 o 
   3   0   2       67.07       52.30      4.41 o 
   4   0   2     2341.65     3647.75     52.84 o 
   5   0   2      502.34      392.81     18.57 o 
   7   0   2     1098.08     1261.52     37.63 o 
   8   0   2    17568.39    21434.84    383.44 o 
   9   0   2       47.82       34.61      6.77 o 
  10   0   2      460.36      289.39     14.74 o 
  11   0   2     1211.31     1178.13     30.33 o 
  12   0   2    24651.70    26364.52    340.42 o 
  13   0   2      709.97      728.86     25.59 o 
  14   0   2     9376.64     9671.10    142.85 o 
  15   0   2      122.84       89.44     16.66 o 
  16   0   2      108.81      120.37     14.74 o 
  17   0   2       15.05       -2.62      9.40 o 
  18   0   2        5.02      -12.83      8.56 o 
  19   0   2      245.01      194.23     19.82 o 
  20   0   2     1105.73     1115.32     82.08 o 
  21   0   2       73.62       91.76     21.57 o 
  22   0   2     1189.17     1103.52     42.62 o 
 -24   1   2        2.71       14.22     10.13 o 
 -23   1   2      279.56      270.25     17.10 o 
 -22   1   2     2423.90     2313.77     81.77 o 
 -21   1   2       91.13       93.22     10.80 o 
 -20   1   2      207.88      206.21     13.75 o 
 -19   1   2      510.74      535.99     18.81 o 
 -18   1   2     2792.53     2492.14     39.78 o 
 -17   1   2       24.41       37.91      7.33 o 
 -16   1   2     8698.04     8553.36     91.74 o 
 -15   1   2      266.38      279.93     15.57 o 
 -14   1   2     2023.97     1888.62     29.73 o 
 -13   1   2       83.68       78.55      6.99 o 
 -12   1   2     7638.91     7808.12     79.89 o 
 -11   1   2      344.19      297.00     10.78 o 
 -10   1   2    13529.50    14971.13    138.54 o 
  -9   1   2       19.04       14.42      3.53 o 
  -8   1   2    19119.54    18271.61    163.96 o 
  -7   1   2     1050.10     1046.53     15.36 o 
  -6   1   2    10041.34    10893.26     88.65 o 
  -5   1   2      214.90      221.88      7.11 o 
  -4   1   2     3976.91     3011.65     26.31 o 
  -3   1   2      465.95      405.38      6.50 o 
  -2   1   2    12176.32    12393.25    100.31 o 
  -1   1   2      224.22      234.49      5.94 o 
   0   1   2    20938.64    22070.73    318.03 o 
   1   1   2      116.22      132.31      3.51 o 
   2   1   2     1397.12     1291.01     13.06 o 
   3   1   2       15.70       21.77      2.18 o 
   4   1   2    12964.45    13162.17    103.98 o 
   5   1   2      187.54      174.20     13.74 o 
   6   1   2      180.84      465.43     16.54 o 
   7   1   2       63.24       34.52      4.86 o 
   8   1   2    17755.21    18427.10    311.07 o 
   9   1   2        7.30       13.26      3.71 o 
  10   1   2     1517.09     1522.20     35.13 o 
  11   1   2      126.37      105.71      7.85 o 
  12   1   2     5915.65     5803.55     64.85 o 
  13   1   2      125.71      141.26     12.97 o 
  14   1   2     1112.37     1040.92     22.61 o 
  15   1   2        8.20       12.79      6.37 o 
  16   1   2      774.04      778.42     20.94 o 
  17   1   2        6.45      -10.52      7.19 o 
  18   1   2     1468.43     1425.51     30.28 o 
  19   1   2      350.82      348.75     18.11 o 
  20   1   2      503.21      510.93     20.12 o 
  21   1   2       68.70       84.37     11.60 o 
  22   1   2      487.52      422.24     21.16 o 
 -24   2   2      701.48      705.09     36.18 o 
 -23   2   2       34.78       12.44      8.99 o 
 -22   2   2      159.98      166.48     14.10 o 
 -21   2   2       23.22       21.43      8.27 o 
 -20   2   2        1.32        4.23      7.39 o 
 -19   2   2      371.73      346.77     16.29 o 
 -18   2   2     6725.83     6157.06     73.59 o 
 -17   2   2      877.46      829.06     23.63 o 
 -16   2   2     4112.88     4346.52     54.85 o 
 -15   2   2      374.54      408.14     14.28 o 
 -14   2   2        7.60       15.06      5.59 o 
 -13   2   2       64.69       51.46      6.32 o 
 -12   2   2        4.08        5.86      3.27 o 
 -11   2   2       59.29       41.56      4.07 o 
 -10   2   2     1157.70     1584.63     19.39 o 
  -9   2   2       13.07        7.82      2.87 o 
  -8   2   2     2314.99     2658.10     32.28 o 
  -7   2   2       32.21       28.69      3.11 o 
  -6   2   2      182.62      184.19      8.79 o 
  -5   2   2      218.82      161.26      4.73 o 
  -4   2   2      887.16      781.35     16.71 o 
  -3   2   2       24.93       20.68      1.95 o 
  -2   2   2    29947.97    28998.57    288.07 o 
  -1   2   2       14.65        7.37      2.53 o 
   0   2   2    23041.37    23836.48    235.49 o 
   1   2   2       45.22       45.79      4.36 o 
   2   2   2        1.42       22.97      6.11 o 
   3   2   2       57.91       61.80      4.07 o 
   4   2   2     8137.59     8842.54     96.67 o 
   5   2   2       41.40       42.36      4.81 o 
   6   2   2     6527.55     6977.83     66.03 o 
   7   2   2       56.35       45.87      3.16 o 
   8   2   2     5652.32     5586.56     48.38 o 
   9   2   2        1.41       -2.79      1.86 o 
  10   2   2    17446.35    16772.15    180.18 o 
  11   2   2       81.59      102.82      7.90 o 
  12   2   2      380.88      327.02     12.65 o 
  13   2   2      135.55      132.87      9.51 o 
  14   2   2      468.04      476.77     15.96 o 
  15   2   2      271.10      248.09     13.22 o 
  16   2   2      377.88      435.93     16.53 o 
  17   2   2        8.54        4.64      6.70 o 
  18   2   2     1794.01     1739.75     33.84 o 
  19   2   2       85.76       84.25     10.71 o 
  20   2   2      559.46      477.10     20.89 o 
  21   2   2        8.76        5.90      9.61 o 
  22   2   2      397.40      470.12     21.02 o 
 -24   3   2      299.30      333.58     19.82 o 
 -23   3   2        6.88       -3.21      8.15 o 
 -22   3   2        5.26        9.97      8.54 o 
 -21   3   2        1.30        0.51      7.14 o 
 -20   3   2      449.06      346.61     23.11 o 
 -19   3   2       34.70       26.80      7.94 o 
 -18   3   2     1190.36     1227.90     31.86 o 
 -17   3   2      152.88      128.12     10.68 o 
 -16   3   2      789.98      694.95     30.27 o 
 -15   3   2       36.65       41.96      6.77 o 
 -14   3   2     1839.33     1695.38     28.12 o 
 -13   3   2       10.45        2.02      3.50 o 
 -12   3   2      534.92      501.95     11.09 o 
 -11   3   2        0.11        6.97      3.23 o 
 -10   3   2     1698.50     2047.82     22.19 o 
  -9   3   2      946.29      911.18     12.76 o 
  -8   3   2     4556.47     4216.74     38.05 o 
  -7   3   2      397.99      299.40      6.93 o 
  -6   3   2    13744.43    14722.83    115.36 o 
  -5   3   2      125.05      113.41      4.40 o 
  -4   3   2       36.90       20.65      2.93 o 
  -3   3   2       29.98        9.01      3.02 o 
  -2   3   2    19232.80    20583.66    203.93 o 
  -1   3   2     1192.67     1133.58     15.55 o 
   0   3   2    65718.02    71458.54    709.57 o 
   1   3   2     1863.24     1936.66     20.61 o 
   2   3   2     6054.80     6850.21     61.97 o 
   3   3   2      113.78      116.09      6.01 o 
   4   3   2        5.35       53.65      6.05 o 
   5   3   2      417.06      458.85     17.08 o 
   6   3   2      966.41      861.07     13.09 o 
   7   3   2      192.47      217.59      6.50 o 
   8   3   2     4280.91     5040.84     45.09 o 
   9   3   2       34.19       55.38      4.00 o 
  10   3   2     2393.71     2400.60     25.41 o 
  11   3   2       10.09       18.76      5.01 o 
  12   3   2       19.33       45.96      6.55 o 
  13   3   2       93.82      106.05      9.00 o 
  14   3   2     5303.70     5132.33     61.94 o 
  15   3   2      143.79      150.47     10.84 o 
  16   3   2     1602.11     1625.28     30.98 o 
  17   3   2        3.37       -5.82      6.34 o 
  18   3   2     1687.09     1675.09     39.88 o 
  19   3   2      136.52      142.88     12.74 o 
  20   3   2      863.56      863.39     25.34 o 
  21   3   2       58.12       61.57     10.61 o 
  22   3   2     1739.75     1731.72     37.95 o 
 -24   4   2     1396.63     1376.41     39.18 o 
 -23   4   2        5.72        2.93      9.98 o 
 -22   4   2      565.55      546.28     22.21 o 
 -21   4   2       65.51       64.21     10.08 o 
 -20   4   2      949.36      899.81     24.62 o 
 -19   4   2      129.12      108.59     10.78 o 
 -18   4   2     2393.76     2392.55     39.31 o 
 -17   4   2      298.74      303.27     15.03 o 
 -16   4   2     1115.61     1224.49     25.27 o 
 -15   4   2       12.96        7.50      5.87 o 
 -14   4   2     1675.88     1751.82     28.99 o 
 -13   4   2       39.67       46.62      4.21 o 
 -12   4   2      425.85      552.47     11.87 o 
 -11   4   2      269.92      270.87      9.96 o 
 -10   4   2    19403.63    18242.80    222.21 o 
  -9   4   2      736.96      738.46     13.14 o 
  -8   4   2     7857.60     7883.98     73.40 o 
  -7   4   2      372.55      386.78      9.24 o 
  -6   4   2     1084.50      783.94     20.30 o 
  -5   4   2       31.35       40.33      3.64 o 
  -4   4   2       89.15       42.96      3.78 o 
  -3   4   2       44.18       46.34      3.35 o 
  -2   4   2     1411.29     2168.16     22.98 o 
  -1   4   2       26.64       18.14      2.65 o 
   0   4   2     6395.01     7977.66     71.61 o 
   1   4   2      890.33      978.59     13.08 o 
   2   4   2     6002.72     5592.79     86.96 o 
   3   4   2      294.81      312.38      8.76 o 
   4   4   2     1188.33     1108.15     22.48 o 
   5   4   2        1.78        2.09      2.62 o 
   6   4   2      455.38      771.66     23.91 o 
   7   4   2      815.61      857.90     14.12 o 
   8   4   2    27905.10    30411.19    260.37 o 
   9   4   2        0.13       -0.37      2.36 o 
  10   4   2    12713.28    12766.98    115.44 o 
  11   4   2      570.11      591.79     12.30 o 
  12   4   2    21394.83    21103.69    227.03 o 
  13   4   2      397.68      330.40     16.08 o 
  14   4   2       17.12       15.82      6.40 o 
  15   4   2      871.19      872.72     21.89 o 
  16   4   2    12525.88    12225.80    126.91 o 
  17   4   2       96.19       81.25     11.45 o 
  18   4   2     2842.48     2939.38     53.86 o 
  19   4   2        5.42       -1.86      8.38 o 
  20   4   2      376.63      338.04     41.26 o 
  21   4   2      291.39      306.60     20.98 o 
  22   4   2       71.58      138.39     16.25 o 
 -23   5   2      150.26      147.47     16.10 o 
 -22   5   2     3222.85     3362.05     78.74 o 
 -21   5   2        0.30        8.33      8.89 o 
 -20   5   2      587.91      599.41     26.99 o 
 -19   5   2      300.17      303.82     18.33 o 
 -18   5   2      130.59      125.47     12.95 o 
 -17   5   2      274.69      264.44     21.67 o 
 -16   5   2      392.11      459.02     19.05 o 
 -15   5   2       69.87       51.39      9.04 o 
 -14   5   2      112.03      105.20     18.08 o 
 -13   5   2      228.47      229.87     13.28 o 
 -12   5   2    16688.77    17321.00    154.50 o 
 -11   5   2      279.18      255.13      9.23 o 
 -10   5   2     6553.93     6980.48     67.84 o 
  -9   5   2      142.64      120.35      6.41 o 
  -8   5   2     6793.13     6207.63     60.59 o 
  -7   5   2      206.96      184.98      7.45 o 
  -6   5   2     5516.23     6010.37     52.32 o 
  -5   5   2       39.24       32.89      3.73 o 
  -4   5   2     4959.25     4345.16     49.67 o 
  -3   5   2       61.19       73.44      5.03 o 
  -2   5   2      106.58       93.46      8.53 o 
  -1   5   2      787.00      809.93     19.13 o 
   0   5   2    14199.76    14571.59    146.96 o 
   1   5   2        0.22       -4.68      3.12 o 
   2   5   2     5144.59     5108.64     58.75 o 
   3   5   2      447.80      460.56     10.09 o 
   4   5   2    62079.59    66897.68    645.68 o 
   5   5   2      202.66      173.11      8.39 o 
   6   5   2    19003.34    19272.29    168.72 o 
   7   5   2      131.71      117.29      6.47 o 
   8   5   2      462.15      251.03     12.04 o 
   9   5   2      275.09      320.01      9.95 o 
  10   5   2      733.57      601.04     13.12 o 
  11   5   2        2.74       -3.63      3.57 o 
  12   5   2     4132.68     3741.95    146.91 o 
  13   5   2      322.49      307.02     34.51 o 
  14   5   2     1260.26     1418.22     31.89 o 
  15   5   2       11.86        8.94      7.72 o 
  16   5   2     6598.30     5677.38    105.62 o 
  17   5   2      270.33      218.78     16.35 o 
  18   5   2     3254.19     3051.99     55.55 o 
  19   5   2       88.36       59.67     11.69 o 
  20   5   2      833.94      743.01     27.71 o 
  21   5   2      171.08      205.35     26.50 o 
  22   5   2     1451.55     1480.90     40.94 o 
 -23   6   2       48.72       62.43     13.26 o 
 -22   6   2     1792.37     1776.94     43.27 o 
 -21   6   2      115.55      152.78     15.80 o 
 -20   6   2       40.82       48.78     10.77 o 
 -19   6   2       27.72       13.45      9.17 o 
 -18   6   2        3.31       16.34      8.53 o 
 -17   6   2      673.88      604.67     22.44 o 
 -16   6   2     9310.18     8973.19    112.24 o 
 -15   6   2      194.76      214.73     15.02 o 
 -14   6   2     9710.58     9593.29    175.66 o 
 -13   6   2     1470.68     1463.53     22.82 o 
 -12   6   2    10558.95    10751.04    101.26 o 
 -11   6   2      451.26      428.39     12.09 o 
 -10   6   2      192.58      128.45      8.77 o 
  -9   6   2        0.33       -0.57      3.45 o 
  -8   6   2        1.98        7.85      3.73 o 
  -7   6   2       77.93       62.21      5.26 o 
  -6   6   2     2484.90     1789.61     34.87 o 
  -5   6   2      435.88      469.14     12.32 o 
  -4   6   2     2497.64     3003.51     37.72 o 
  -3   6   2        1.03        1.62      3.37 o 
  -2   6   2     2539.89     2211.30     39.61 o 
  -1   6   2      125.08      125.52      6.96 o 
   0   6   2      422.03      519.76     22.49 o 
   1   6   2      171.64      135.90     10.57 o 
   2   6   2       16.61       65.68      8.03 o 
   3   6   2       46.18       41.96      5.33 o 
   4   6   2      436.22      621.47     20.86 o 
   5   6   2        9.72       14.74      4.83 o 
   6   6   2     2441.28     2165.48     34.21 o 
   7   6   2      771.40      813.96     15.24 o 
   8   6   2     1096.58     1089.31     18.22 o 
   9   6   2       16.10       14.88      4.38 o 
  10   6   2      995.26     1005.98     17.91 o 
  11   6   2       59.82       62.88      6.26 o 
  12   6   2     5973.65     5827.68     72.35 o 
  13   6   2      697.60      689.95     21.96 o 
  14   6   2     3299.98     3123.72     51.79 o 
  15   6   2      236.16      203.50     15.83 o 
  16   6   2     1007.69      866.79     26.63 o 
  17   6   2        3.88       11.33      8.67 o 
  18   6   2      404.87      377.66     21.30 o 
  19   6   2       88.65       72.97     12.27 o 
  20   6   2      906.64      959.79     36.04 o 
  21   6   2       12.40       -3.37      9.44 o 
 -22   7   2        1.08       23.14     11.05 o 
 -21   7   2       45.87       38.40     11.34 o 
 -20   7   2      391.34      464.89     22.37 o 
 -19   7   2      124.35      110.78     13.26 o 
 -18   7   2      198.71      155.09     14.33 o 
 -17   7   2      174.05      154.37     14.01 o 
 -16   7   2     1707.67     1677.53     36.44 o 
 -15   7   2       10.00       11.77     12.70 o 
 -14   7   2    14797.94    14139.93    220.03 o 
 -13   7   2     1643.69     1720.34     26.26 o 
 -12   7   2     1248.53     1518.76     32.20 o 
 -11   7   2     1782.04     1791.67     26.21 o 
 -10   7   2      194.55      165.98      8.52 o 
  -9   7   2      331.53      373.95     12.76 o 
  -8   7   2     1321.57     1431.82     22.04 o 
  -7   7   2       53.80       26.73      7.19 o 
  -6   7   2     1230.19     1377.44     29.23 o 
  -5   7   2      150.86      151.44      8.18 o 
  -4   7   2    20607.75    23679.61    236.33 o 
  -3   7   2      375.74      431.78     12.02 o 
  -2   7   2       45.14      203.29     11.06 o 
  -1   7   2      324.43      320.40     10.53 o 
   0   7   2     1688.56     1692.83     36.64 o 
   1   7   2      176.42      203.16      9.44 o 
   2   7   2       22.11        5.61      4.59 o 
   3   7   2       32.23       23.37      5.43 o 
   4   7   2     1782.19     1799.91     27.59 o 
   5   7   2       38.71       41.01      5.18 o 
   6   7   2     1463.08     1285.10     35.16 o 
   7   7   2        0.20       -7.14      8.13 o 
   8   7   2      155.95      165.89      8.50 o 
   9   7   2        0.06       -3.78      3.77 o 
  10   7   2     1045.17      870.30     17.38 o 
  11   7   2      134.86      135.74     13.49 o 
  12   7   2     1065.92      933.82     26.58 o 
  13   7   2        3.75        4.42      7.93 o 
  14   7   2     1095.71     1080.67     28.54 o 
  15   7   2       48.72       60.41     10.54 o 
  16   7   2     1301.60     1116.77     30.72 o 
  17   7   2        1.23       -3.68     10.25 o 
  18   7   2        7.81       22.54      9.69 o 
  19   7   2       14.31       12.06      9.96 o 
  20   7   2      109.68      104.99     14.86 o 
  21   7   2       23.43        9.81     11.06 o 
 -22   8   2      187.51      152.49     25.04 o 
 -21   8   2      168.87      198.15     30.63 o 
 -20   8   2     1024.93     1082.48     32.71 o 
 -19   8   2      266.97      254.16     18.34 o 
 -18   8   2       87.46      100.55     12.62 o 
 -17   8   2      169.50      133.99     13.54 o 
 -16   8   2       54.75       25.24     10.66 o 
 -15   8   2      118.61      118.77     14.91 o 
 -14   8   2     4324.68     4365.37     61.04 o 
 -13   8   2       60.95       47.65      9.67 o 
 -12   8   2      436.13      372.11     13.61 o 
 -11   8   2      154.09      173.15      9.38 o 
 -10   8   2       83.26      133.91      8.60 o 
  -9   8   2        6.40        0.64      4.45 o 
  -8   8   2     3252.81     3301.43     45.48 o 
  -7   8   2      301.76      296.27     21.93 o 
  -6   8   2    20659.20    21622.99    425.14 o 
  -5   8   2       39.63       23.53      5.69 o 
  -4   8   2        0.06       24.49      5.75 o 
  -3   8   2       23.23       24.85      7.30 o 
  -2   8   2     4116.52     4001.57     48.98 o 
  -1   8   2      313.61      339.77     11.19 o 
   0   8   2      973.80      866.79     23.38 o 
   1   8   2      492.29      530.98     14.10 o 
   2   8   2     4214.57     5045.45     59.71 o 
   3   8   2       16.71        8.58      5.39 o 
   4   8   2      970.00     1106.57     22.45 o 
   5   8   2        4.93       -5.02      5.82 o 
   6   8   2      289.48      360.44     13.65 o 
   7   8   2      170.51      146.49      9.63 o 
   8   8   2      790.17      867.32     17.68 o 
   9   8   2      728.08      806.35     20.33 o 
  10   8   2     1062.45     1203.57     21.63 o 
  11   8   2      136.30      135.88      8.97 o 
  12   8   2     1727.24     1799.43     33.51 o 
  13   8   2      259.75      248.76     19.09 o 
  14   8   2     2064.24     2075.97     41.37 o 
  15   8   2      311.73      340.55     18.81 o 
  16   8   2      179.66      135.45     13.89 o 
  17   8   2        0.87        8.99      9.29 o 
  18   8   2      312.40      265.47     21.87 o 
  19   8   2      225.54      212.08     22.94 o 
  20   8   2      792.26      784.69     29.90 o 
 -21   9   2      186.24      225.62     19.30 o 
 -20   9   2      288.49      286.79     22.97 o 
 -19   9   2       49.72       45.05     11.38 o 
 -18   9   2        5.93        6.43      8.75 o 
 -17   9   2       85.47       83.02     14.73 o 
 -16   9   2      334.34      360.96     22.98 o 
 -15   9   2        0.71      -12.09      9.47 o 
 -14   9   2       36.02       69.30      9.94 o 
 -13   9   2       64.04       52.63      7.98 o 
 -12   9   2    16801.20    16499.89    233.04 o 
 -11   9   2      144.52      126.42      9.34 o 
 -10   9   2      937.14      911.16     22.19 o 
  -9   9   2       32.99       23.69      6.19 o 
  -8   9   2     9227.78     8797.06    120.74 o 
  -7   9   2        5.76       -4.03     14.26 o 
  -6   9   2      119.05      177.17     13.56 o 
  -5   9   2      773.67      867.35     40.02 o 
  -4   9   2    10191.35     9973.03    108.19 o 
  -3   9   2        1.93       -1.29      8.45 o 
  -2   9   2      677.01      548.39     14.09 o 
  -1   9   2       54.30       59.01      6.34 o 
   0   9   2     2709.44     2404.48     34.03 o 
   1   9   2      445.84      452.96     14.01 o 
   2   9   2       95.39      142.74     17.89 o 
   3   9   2       80.25       78.29      8.04 o 
   4   9   2    12981.50    12442.67    132.45 o 
   5   9   2       36.37       24.18      7.29 o 
   6   9   2     3278.75     3455.07     46.60 o 
   7   9   2       12.80        9.57      6.50 o 
   8   9   2      609.11      689.75     16.82 o 
   9   9   2       12.90       10.78      5.52 o 
  10   9   2     8200.51     7861.06     80.95 o 
  11   9   2      590.80      590.25     18.02 o 
  12   9   2      217.34      248.87     14.30 o 
  13   9   2       62.58       67.78     13.02 o 
  14   9   2     3428.92     3227.61    106.88 o 
  15   9   2       24.83       17.31     11.20 o 
  16   9   2     1539.34     1419.13     35.99 o 
  17   9   2       38.95       29.43     10.54 o 
  18   9   2     2820.74     2755.38     83.80 o 
  19   9   2       68.54       81.57     14.10 o 
  20   9   2       49.44       64.37     13.37 o 
 -20  10   2       61.69       76.95     13.33 o 
 -19  10   2      124.85       96.28     14.18 o 
 -18  10   2      703.59      715.78     26.61 o 
 -17  10   2      204.73      182.94     19.13 o 
 -16  10   2     2332.06     2156.68     53.70 o 
 -15  10   2       69.10       38.70     12.71 o 
 -14  10   2     1667.03     1830.64     40.85 o 
 -13  10   2      581.09      580.70     29.19 o 
 -12  10   2      939.21      914.77     24.06 o 
 -11  10   2       41.97       53.03      8.71 o 
 -10  10   2    10717.25    10838.72    122.33 o 
  -9  10   2      209.41      209.47     18.02 o 
  -8  10   2      502.69      492.48     21.16 o 
  -7  10   2       50.48       56.17     10.25 o 
  -6  10   2     1419.29     1489.93     35.40 o 
  -5  10   2        7.89      -10.89      7.26 o 
  -4  10   2       66.51       51.99     10.07 o 
  -3  10   2       84.22       57.56      6.60 o 
  -2  10   2     1365.07     1378.43     23.81 o 
  -1  10   2       34.04       26.12      5.21 o 
   0  10   2     1368.20     1094.22     25.08 o 
   1  10   2       94.05       57.33      7.15 o 
   2  10   2    17620.17    17169.15    178.15 o 
   3  10   2       13.13        3.04      6.46 o 
   4  10   2     2890.84     2814.13     50.58 o 
   5  10   2       82.21       81.55      8.65 o 
   6  10   2     2634.15     2543.51     48.09 o 
   7  10   2        7.02       10.65      7.01 o 
   8  10   2     1416.48     1381.77     37.81 o 
   9  10   2      503.63      549.85     18.68 o 
  10  10   2     2189.33     2190.46     33.20 o 
  11  10   2      334.25      315.65     13.75 o 
  12  10   2       26.41       22.02      9.21 o 
  13  10   2       62.79       44.44     12.45 o 
  14  10   2      396.80      287.67     22.13 o 
  15  10   2       24.33       16.96      9.58 o 
  16  10   2     5227.75     5126.47     79.36 o 
  17  10   2       76.03       91.38     14.08 o 
  18  10   2     1225.19     1043.14     33.55 o 
  19  10   2      614.26      616.96     33.92 o 
 -20  11   2      144.43      143.67     16.87 o 
 -19  11   2       39.13       38.72     11.99 o 
 -18  11   2       21.58       61.50     15.01 o 
 -17  11   2      210.71      241.00     22.26 o 
 -16  11   2     1047.28     1012.68     50.81 o 
 -15  11   2       74.53       77.11     14.53 o 
 -14  11   2     4467.79     4738.02     82.94 o 
 -13  11   2       49.24       41.25      9.32 o 
 -12  11   2      123.42      165.69     12.98 o 
 -11  11   2      689.35      669.63     29.36 o 
 -10  11   2       66.38      100.80     10.66 o 
  -9  11   2      616.76      586.56     23.86 o 
  -8  11   2      583.95      509.50     22.43 o 
  -7  11   2       62.47       50.27     13.30 o 
  -6  11   2       48.70       56.64     13.90 o 
  -5  11   2      190.82      146.84     14.28 o 
  -4  11   2       61.44       37.42     17.61 o 
  -3  11   2       12.54      -12.56      8.38 o 
  -2  11   2     1311.68     1310.00     34.74 o 
  -1  11   2      110.85      110.74     12.88 o 
   0  11   2     4060.46     4098.40     69.82 o 
   1  11   2       21.07       14.32      9.57 o 
   2  11   2      841.32      957.36     49.97 o 
   3  11   2      197.37      178.84     18.21 o 
   4  11   2     1015.56     1058.70     31.52 o 
   5  11   2       66.52       84.78     13.02 o 
   6  11   2     2997.82     3127.43     57.69 o 
   7  11   2        0.10       -8.31      6.96 o 
   8  11   2     1433.98     1426.34     46.76 o 
   9  11   2      238.60      250.42     12.50 o 
  10  11   2     1679.58     1773.33     33.41 o 
  11  11   2       58.03       45.22      9.49 o 
  12  11   2      177.32      182.37     16.89 o 
  13  11   2       11.03        4.91     13.42 o 
  14  11   2     1361.18     1251.74     41.08 o 
  15  11   2       25.74        0.69     11.35 o 
  16  11   2     1052.19     1106.71     43.27 o 
  17  11   2      208.36      186.74     17.61 o 
  18  11   2     1518.87     1547.63     41.17 o 
 -19  12   2        0.40      -14.17      9.45 o 
 -18  12   2     1129.31     1004.38     57.28 o 
 -17  12   2      276.55      293.09     36.67 o 
 -16  12   2     1665.93     1862.80     74.53 o 
 -15  12   2       75.55       71.18     21.09 o 
 -14  12   2        4.74      -12.22     12.22 o 
 -13  12   2        6.81        5.57      8.56 o 
 -12  12   2      334.13      359.27     18.20 o 
 -11  12   2       40.29       35.18      9.18 o 
 -10  12   2       19.74       10.47      7.73 o 
  -9  12   2       10.86        4.16     15.22 o 
  -8  12   2     2113.34     2185.99     53.68 o 
  -7  12   2      308.42      314.72     19.99 o 
  -6  12   2     2255.10     2200.71     47.96 o 
  -5  12   2       24.85       22.42     10.32 o 
  -4  12   2      616.83      704.71     42.90 o 
  -3  12   2       25.43       24.47     10.16 o 
  -2  12   2      787.96      868.78     29.48 o 
  -1  12   2       47.93       34.89     10.33 o 
   0  12   2      245.82      278.74     20.13 o 
   1  12   2       74.16       82.76     27.92 o 
   2  12   2       46.21       35.74     15.82 o 
   3  12   2      185.06      175.32     16.09 o 
   4  12   2     3150.62     3257.09     61.42 o 
   5  12   2      138.14      122.19     16.54 o 
   6  12   2     1624.50     1691.36     56.20 o 
   7  12   2      106.63       86.25     18.81 o 
   8  12   2      538.75      543.30     33.19 o 
   9  12   2     1126.15     1111.29     28.12 o 
  10  12   2     4999.93     4603.29     65.85 o 
  11  12   2        0.15      -11.16      7.44 o 
  12  12   2      304.45      300.15     21.62 o 
  13  12   2      668.74      611.59     43.62 o 
  14  12   2       40.82       26.36     18.21 o 
  15  12   2       90.69       61.31     15.75 o 
  16  12   2      162.70      188.92     36.07 o 
  17  12   2       16.43       15.18     19.56 o 
 -18  13   2      316.59      361.87     42.42 o 
 -17  13   2       12.18       21.81     19.41 o 
 -16  13   2      922.35      897.97     53.68 o 
 -15  13   2      173.84      173.03     29.24 o 
 -14  13   2     1365.34     1392.48     42.38 o 
 -13  13   2      281.35      299.14     17.93 o 
 -12  13   2      612.82      596.80     22.76 o 
 -11  13   2       41.04       37.94      9.92 o 
 -10  13   2       14.40       20.48      8.64 o 
  -9  13   2       27.26       19.21     10.83 o 
  -8  13   2     3801.53     3718.45     69.14 o 
  -7  13   2       41.70       40.05     11.94 o 
  -6  13   2     4706.85     4731.38     81.51 o 
  -5  13   2        0.13      -12.90     10.42 o 
  -4  13   2     4247.57     4124.61     74.22 o 
  -3  13   2        4.98       -0.87     10.15 o 
  -2  13   2      172.72      159.91     19.41 o 
  -1  13   2        3.98      -14.57      9.72 o 
   0  13   2     4216.39     3811.57     92.27 o 
   1  13   2     1460.21     1513.10     41.09 o 
   2  13   2     2832.28     2608.01     83.52 o 
   3  13   2       46.96       20.24     11.41 o 
   4  13   2     1755.43     1974.86     48.41 o 
   5  13   2       34.21       27.47     11.69 o 
   6  13   2     2989.55     3095.16     61.17 o 
   7  13   2       39.01       33.04     14.86 o 
   8  13   2     1202.70     1279.45     48.89 o 
   9  13   2       24.82       15.09     10.79 o 
  10  13   2       39.42      100.52     12.45 o 
  11  13   2      238.75      220.89     15.86 o 
  12  13   2     3950.82     3917.57    102.33 o 
  13  13   2        1.76       -1.44     16.30 o 
  14  13   2      486.44      382.48     39.54 o 
  15  13   2       11.64       -2.40     17.97 o 
  16  13   2      317.18      374.81     42.18 o 
 -16  14   2      439.73      392.07     42.18 o 
 -15  14   2        0.06      -22.29     14.86 o 
 -14  14   2     5434.18     5479.07     98.69 o 
 -13  14   2       76.82       88.60     19.77 o 
 -12  14   2     2037.90     2005.54     41.55 o 
 -11  14   2      274.62      284.33     17.76 o 
 -10  14   2     2503.43     2570.58     47.39 o 
  -9  14   2      297.98      294.88     36.55 o 
  -8  14   2     4004.72     3706.28     71.00 o 
  -7  14   2        0.31      -11.50     10.10 o 
  -6  14   2     1486.57     1580.76     42.79 o 
  -5  14   2      898.65      975.99     64.95 o 
  -4  14   2      791.95      807.53     31.33 o 
  -3  14   2      652.97      671.36     52.72 o 
  -2  14   2     2212.87     2245.33     52.36 o 
  -1  14   2      130.01      112.78     18.81 o 
   0  14   2     3926.00     3689.71     73.93 o 
   1  14   2       65.03       64.26     13.88 o 
   2  14   2      106.31      142.36     16.98 o 
   3  14   2       49.93       48.49     13.13 o 
   4  14   2     3700.60     3721.93     71.08 o 
   5  14   2       17.07        9.53     11.98 o 
   6  14   2    11121.02    10632.39    153.60 o 
   7  14   2       24.34        7.79     11.26 o 
   8  14   2       33.82       45.70     13.09 o 
   9  14   2       22.26       16.98     17.61 o 
  10  14   2     1670.50     1696.20     37.67 o 
  11  14   2      191.00      189.29     15.81 o 
  12  14   2     7184.98     6761.02    154.10 o 
  13  14   2        1.20       10.54     17.97 o 
  15  14   2        8.33       26.36     20.61 o 
 -15  15   2      125.05      167.52     31.39 o 
 -14  15   2      108.53       96.58     26.36 o 
 -13  15   2       71.30       50.02     14.96 o 
 -12  15   2      393.79      419.87     33.72 o 
 -11  15   2       66.80       60.61     11.97 o 
 -10  15   2     1192.73     1197.12     38.61 o 
  -9  15   2      871.24      806.20     32.42 o 
  -8  15   2     2224.08     2333.03     54.90 o 
  -7  15   2      234.29      189.97     35.71 o 
  -6  15   2      807.79      728.25     31.01 o 
  -5  15   2       45.63       29.57     19.89 o 
  -4  15   2     6105.60     6614.12    108.79 o 
  -3  15   2      146.56      154.14     47.33 o 
  -2  15   2      489.04      587.39     32.95 o 
  -1  15   2      270.00      253.00     21.76 o 
   0  15   2    11186.00    11888.27    171.24 o 
   1  15   2      403.70      383.27     25.50 o 
   2  15   2      923.64      956.46     35.16 o 
   3  15   2        5.74       17.82     12.45 o 
   4  15   2     3791.32     4177.38     78.71 o 
   5  15   2        7.18       -6.22     11.25 o 
   6  15   2      871.21      946.58     40.26 o 
   7  15   2        3.24       -3.81     11.86 o 
   8  15   2     3172.69     3379.51     69.50 o 
   9  15   2      153.51      154.30     18.04 o 
  10  15   2      367.29      377.67     21.52 o 
  11  15   2      343.13      336.59     25.89 o 
  12  15   2      245.68      244.59     23.03 o 
  13  15   2       91.73       73.81     25.40 o 
 -13  16   2       13.16       11.50     13.85 o 
 -12  16   2     1234.76     1178.99     33.93 o 
 -11  16   2        6.66       -3.54      9.05 o 
 -10  16   2     1434.01     1423.20     44.18 o 
  -9  16   2      117.07       86.28     16.32 o 
  -8  16   2      206.64      133.79     18.41 o 
  -7  16   2      148.78      155.75     19.15 o 
  -6  16   2      155.85      118.31     17.58 o 
  -5  16   2      563.58      494.59     28.47 o 
  -4  16   2     1023.74     1013.36     37.87 o 
  -3  16   2     1612.36     1613.57     66.38 o 
  -2  16   2       94.80      102.28     16.78 o 
  -1  16   2      216.79      235.36     23.01 o 
   0  16   2      494.73      546.57     61.83 o 
   1  16   2       39.35       53.62     17.02 o 
   2  16   2     2672.87     2618.76     69.86 o 
   3  16   2       46.90       55.23     15.41 o 
   4  16   2     1074.41      990.19     36.94 o 
   5  16   2       51.29       34.78     14.15 o 
   6  16   2        7.80       16.63     13.11 o 
   7  16   2        6.63        4.10     12.36 o 
   8  16   2        0.72       12.63     12.85 o 
   9  16   2       51.49       22.62     14.09 o 
  10  16   2      506.62      499.58     24.19 o 
  11  16   2      180.04      182.23     21.58 o 
 -11  17   2        0.25        4.55     10.94 o 
 -10  17   2       49.25       39.33     15.45 o 
  -9  17   2        9.76       19.00     13.63 o 
  -8  17   2     1606.14     1514.50     46.92 o 
  -7  17   2       58.04       83.92     24.68 o 
  -6  17   2     1372.08     1187.61     41.90 o 
  -5  17   2        4.39       13.90     13.90 o 
  -4  17   2      447.29      433.13     28.80 o 
  -3  17   2      233.21      269.10     24.48 o 
  -2  17   2     1416.84     1329.94     44.56 o 
  -1  17   2       47.57       56.05     15.92 o 
   0  17   2       37.99       28.08     14.89 o 
   1  17   2      127.70      138.74     20.04 o 
   2  17   2       45.59       28.84     15.16 o 
   3  17   2       48.59       40.57     15.58 o 
   4  17   2        9.78       -6.08     12.87 o 
   5  17   2       91.38       83.54     17.54 o 
   6  17   2     1394.90     1240.59     42.67 o 
   7  17   2      262.42      263.18     23.89 o 
   8  17   2       16.67       28.10     14.47 o 
   9  17   2      242.37      281.31     35.47 o 
  -8  18   2       29.89       32.83     22.65 o 
  -7  18   2       14.19        2.37     13.46 o 
  -6  18   2     1634.45     1626.70     50.32 o 
  -5  18   2      167.03      180.96     40.50 o 
  -4  18   2     1730.19     1654.32     51.01 o 
  -3  18   2       29.71       44.38     17.45 o 
  -2  18   2     4169.84     4470.87     90.24 o 
  -1  18   2      208.78      256.12     24.98 o 
   0  18   2      530.89      549.91     32.87 o 
   1  18   2        2.19      -19.30     12.87 o 
   2  18   2      719.96      701.08     35.07 o 
   3  18   2       10.12       -1.43     14.02 o 
   4  18   2        5.66       19.73     18.93 o 
   5  18   2      207.75      185.86     22.03 o 
   6  18   2     1361.01     1458.58     47.87 o 
 -24   1   3      189.86      177.95     15.39 o 
 -23   1   3       33.94       49.66     10.39 o 
 -22   1   3      124.63      163.58     13.69 o 
 -21   1   3        0.80       -6.83      6.91 o 
 -20   1   3     2145.13     2085.96     37.30 o 
 -19   1   3       21.92        8.62      7.13 o 
 -18   1   3      184.17      156.22     11.69 o 
 -17   1   3      107.91      113.89      9.78 o 
 -16   1   3      402.43      522.46     16.43 o 
 -15   1   3       96.87       92.20      8.29 o 
 -14   1   3       30.34       62.61      6.79 o 
 -13   1   3      378.42      349.90     11.86 o 
 -12   1   3     2414.66     2529.03     33.27 o 
 -11   1   3     1831.38     1890.67     26.54 o 
 -10   1   3        7.10       41.23      8.79 o 
  -9   1   3       33.74       30.22      4.05 o 
  -8   1   3    41027.27    40350.58    314.10 o 
  -7   1   3       69.82       57.97      3.38 o 
  -6   1   3    10518.19    11069.82     98.24 o 
  -5   1   3      151.07      105.46      5.59 o 
  -4   1   3     1900.18     1818.29     20.86 o 
  -3   1   3      547.68      572.28     13.54 o 
  -2   1   3      474.08      613.75     19.41 o 
  -1   1   3       72.90       82.89      5.90 o 
   0   1   3       12.57       20.87     10.66 o 
   1   1   3      118.13       82.64      4.15 o 
   2   1   3      117.92      113.28      4.54 o 
   3   1   3       36.91       34.76      2.79 o 
   4   1   3     2541.76     3240.58     38.74 o 
   5   1   3        3.26        0.93      2.45 o 
   6   1   3     6595.79     6048.12     60.48 o 
   7   1   3       30.76       30.55      4.04 o 
   8   1   3    14208.39    15383.68    142.52 o 
   9   1   3       14.22       13.11      4.02 o 
  10   1   3      518.33      511.89     15.86 o 
  11   1   3      130.42      114.66     10.14 o 
  12   1   3     3241.51     2963.79     70.46 o 
  13   1   3     1826.73     1824.07     35.09 o 
  14   1   3       13.56       14.16      5.96 o 
  15   1   3      175.14      190.12     12.07 o 
  16   1   3       48.86       82.14      9.46 o 
  17   1   3        6.37       10.68      6.95 o 
  18   1   3     2642.02     2504.64     42.29 o 
  19   1   3      363.02      396.64     26.63 o 
  20   1   3      519.81      649.83     24.49 o 
  21   1   3       49.18       51.97     10.59 o 
  22   1   3      504.31      486.13     22.67 o 
 -24   2   3      439.88      438.83     21.43 o 
 -23   2   3      189.58      206.49     15.40 o 
 -22   2   3      552.78      596.03     23.97 o 
 -21   2   3       20.83       18.77      8.10 o 
 -20   2   3       13.60       17.22      8.11 o 
 -19   2   3     1154.85     1138.55     26.14 o 
 -18   2   3     5674.79     5616.80     68.19 o 
 -17   2   3      171.04      156.03     11.02 o 
 -16   2   3      827.60      775.81     19.61 o 
 -15   2   3      971.22     1036.63     21.65 o 
 -14   2   3     7152.06     6479.11     70.71 o 
 -13   2   3      493.49      465.59     12.44 o 
 -12   2   3     1528.64     1896.29     23.10 o 
 -11   2   3      400.57      391.25     11.49 o 
 -10   2   3    10340.95    10557.95    106.95 o 
  -9   2   3      194.59      174.61      7.54 o 
  -8   2   3    15373.58    15839.41    165.62 o 
  -7   2   3       44.74       47.63      3.36 o 
  -6   2   3      164.67      170.08      5.61 o 
  -5   2   3       75.10       37.71      3.63 o 
  -4   2   3     1802.92     1273.32     16.41 o 
  -3   2   3     1034.75     1064.78     13.51 o 
  -2   2   3   250262.25   238496.05   2592.52 o 
  -1   2   3     1920.91     1823.97     29.09 o 
   0   2   3    26035.96    27987.16    315.53 o 
   1   2   3      161.17      144.15      7.68 o 
   2   2   3    37660.80    42574.39    343.41 o 
   3   2   3      408.01      414.86      7.61 o 
   4   2   3     4238.12     5523.96     53.34 o 
   5   2   3       26.32       24.14      3.33 o 
   6   2   3      109.14      147.97      5.88 o 
   7   2   3        7.66        3.85      3.21 o 
   8   2   3     1446.46     1152.90     46.44 o 
   9   2   3      179.42      199.97     13.00 o 
  10   2   3     1919.47     1695.62     37.25 o 
  11   2   3      314.74      273.27     13.05 o 
  12   2   3     7606.70     7513.82    137.14 o 
  13   2   3     1481.99     1424.74     30.39 o 
  14   2   3     5147.11     5366.90     74.07 o 
  15   2   3       48.47       48.80      7.63 o 
  16   2   3    10393.54    10343.52    110.59 o 
  17   2   3       12.34       21.67      8.02 o 
  18   2   3      227.38      257.75     15.58 o 
  19   2   3       36.72       23.15      8.80 o 
  20   2   3      537.75      496.20     26.81 o 
  21   2   3      165.32      186.58     15.18 o 
  22   2   3      419.51      418.32     21.38 o 
 -24   3   3     2694.96     2755.10     58.24 o 
 -23   3   3      428.28      490.52     20.70 o 
 -22   3   3     3370.58     3192.25     50.80 o 
 -21   3   3       11.41       20.80      7.94 o 
 -20   3   3     5440.18     4969.66    101.25 o 
 -19   3   3      128.07      131.93     11.44 o 
 -18   3   3      194.91      266.66     23.11 o 
 -17   3   3      316.61      326.14     21.87 o 
 -16   3   3     3146.15     3150.33     43.51 o 
 -15   3   3      234.10      217.13     11.64 o 
 -14   3   3       18.83       13.57      5.44 o 
 -13   3   3      161.92      159.44      7.73 o 
 -12   3   3     7368.20     7139.68     64.31 o 
 -11   3   3      474.31      494.73     10.85 o 
 -10   3   3     5377.04     6141.01     53.69 o 
  -9   3   3       10.88       17.19      3.55 o 
  -8   3   3     5130.38     4795.81     43.53 o 
  -7   3   3        4.66       -5.34      3.56 o 
  -6   3   3     8285.14     7431.98     62.08 o 
  -5   3   3      914.15      832.73     11.36 o 
  -4   3   3    15259.43    13956.32    109.96 o 
  -3   3   3     1147.76     1114.63     19.82 o 
  -2   3   3    71673.74    75146.55    747.81 o 
  -1   3   3     1762.67     1688.12     32.54 o 
   0   3   3    60370.87    67818.69    675.40 o 
   1   3   3       21.39       19.55      3.54 o 
   2   3   3    12221.64    11497.09    102.75 o 
   3   3   3      643.94      701.35     16.26 o 
   4   3   3    38429.99    40391.03    396.22 o 
   5   3   3      538.03      550.34     12.54 o 
   6   3   3     9552.31    10181.79     94.34 o 
   7   3   3      765.90      840.25     12.66 o 
   8   3   3      583.04      717.39     14.42 o 
   9   3   3       64.95       45.42      4.10 o 
  10   3   3    20455.82    20587.31    184.66 o 
  11   3   3      570.50      594.18     12.39 o 
  12   3   3     1350.17     1404.96     36.15 o 
  13   3   3       39.54       33.03      6.23 o 
  14   3   3     2279.54     2196.65     40.71 o 
  15   3   3        0.14        9.04      5.31 o 
  16   3   3      715.38      688.42     20.57 o 
  17   3   3       57.42       43.96      8.55 o 
  18   3   3     5903.37     5720.49     89.82 o 
  19   3   3       48.81       41.96     12.28 o 
  20   3   3      250.21      234.23     15.99 o 
  21   3   3       16.70        8.31      8.73 o 
 -24   4   3      109.69      136.86     16.28 o 
 -23   4   3      150.54      135.38     13.57 o 
 -22   4   3     1744.84     1717.34     35.68 o 
 -21   4   3      186.75      178.61     13.85 o 
 -20   4   3     1247.37     1241.29     28.62 o 
 -19   4   3        4.89        0.51      6.94 o 
 -18   4   3     1153.61     1095.75     25.56 o 
 -17   4   3       36.91       22.74      7.30 o 
 -16   4   3      102.90      113.25      9.89 o 
 -15   4   3      576.32      620.68     17.85 o 
 -14   4   3     2831.16     2533.22     30.33 o 
 -13   4   3      310.36      340.04     10.41 o 
 -12   4   3     1004.16      912.07     14.57 o 
 -11   4   3       62.17       41.24      4.68 o 
 -10   4   3     3374.54     3087.23     34.47 o 
  -9   4   3        8.47       14.31      3.75 o 
  -8   4   3      368.99      337.85      9.17 o 
  -7   4   3      348.57      288.21      7.88 o 
  -6   4   3    10914.61    11045.38     89.11 o 
  -5   4   3      246.55      238.02      6.50 o 
  -4   4   3      453.42      562.75     13.04 o 
  -3   4   3      714.47      674.68     12.73 o 
  -2   4   3     1388.69     1607.10     22.02 o 
  -1   4   3      380.62      460.75     10.40 o 
   0   4   3     3448.08     3554.27     66.60 o 
   1   4   3      261.20      288.11      9.32 o 
   2   4   3      720.41      858.85     15.53 o 
   3   4   3        0.16       -1.08      3.36 o 
   4   4   3    27322.39    30458.53    233.67 o 
   5   4   3      125.03      155.44      8.05 o 
   6   4   3      106.06      246.61      9.82 o 
   7   4   3      587.74      691.90     13.10 o 
   8   4   3      293.96      505.18     10.35 o 
   9   4   3     1452.09     1619.22     20.29 o 
  10   4   3     3017.87     3164.91     32.87 o 
  11   4   3      116.23      118.45      6.24 o 
  12   4   3     3728.61     3505.18     53.06 o 
  13   4   3      359.86      350.08     17.52 o 
  14   4   3      536.77      536.72     24.49 o 
  15   4   3      488.52      459.60     24.14 o 
  16   4   3       24.10       10.30      8.70 o 
  17   4   3        0.02       -2.77      7.88 o 
  18   4   3       38.56        2.79     10.58 o 
  19   4   3       42.28       35.02     10.82 o 
  20   4   3      715.97      712.31     44.75 o 
  21   4   3        1.74        1.48     10.02 o 
 -23   5   3       58.07       48.72     12.30 o 
 -22   5   3        1.17        2.47      9.32 o 
 -21   5   3        0.50       -3.77      8.54 o 
 -20   5   3     1124.60     1049.66     30.43 o 
 -19   5   3       21.21       17.32     11.26 o 
 -18   5   3        2.11        4.39      7.86 o 
 -17   5   3      142.56      113.67     15.89 o 
 -16   5   3      339.81      448.81     19.16 o 
 -15   5   3      128.22      106.02     11.37 o 
 -14   5   3       67.25       87.72      7.59 o 
 -13   5   3      140.80      145.83      7.96 o 
 -12   5   3     1542.75     1639.58     23.54 o 
 -11   5   3      376.69      369.44     11.03 o 
 -10   5   3      272.40      150.95      7.29 o 
  -9   5   3      559.04      527.92     11.96 o 
  -8   5   3     6314.45     7101.07     61.49 o 
  -7   5   3      737.63      724.32     12.07 o 
  -6   5   3    11295.26    11543.33     93.75 o 
  -5   5   3      274.72      294.61     10.24 o 
  -4   5   3     4431.94     4364.30     43.48 o 
  -3   5   3      635.99      631.08     11.14 o 
  -2   5   3     3139.96     3061.71     36.49 o 
  -1   5   3      141.73      111.44     11.86 o 
   0   5   3    15263.18    17173.09    149.59 o 
   1   5   3      737.13      744.16     12.46 o 
   2   5   3    27407.79    31263.33    267.14 o 
   3   5   3        6.71        3.74      5.32 o 
   4   5   3     1672.61     2560.62     29.67 o 
   5   5   3      121.67      103.88      6.14 o 
   6   5   3     1429.85     1566.99     21.66 o 
   7   5   3        0.03        1.50      3.41 o 
   8   5   3     5830.17     6790.78     76.66 o 
   9   5   3       38.86       33.97      4.43 o 
  10   5   3     3766.05     4016.03     40.16 o 
  11   5   3       25.81       13.78      4.30 o 
  12   5   3     3334.00     3424.11     57.89 o 
  13   5   3       97.76      111.33     11.40 o 
  14   5   3      105.18      165.22     29.74 o 
  15   5   3      157.58      130.00     16.00 o 
  16   5   3      174.81      170.46     17.45 o 
  17   5   3      287.14      211.69     16.18 o 
  18   5   3      900.38      887.26     30.48 o 
  19   5   3        8.05       -1.40      9.21 o 
  20   5   3      108.51      132.97     16.09 o 
  21   5   3        6.37       14.45     10.88 o 
 -23   6   3       37.67       46.73     12.32 o 
 -22   6   3     1752.08     1857.56     43.92 o 
 -21   6   3      149.93      160.39     15.72 o 
 -20   6   3      206.14      225.34     17.14 o 
 -19   6   3       54.24       61.19     11.01 o 
 -18   6   3      161.84      141.26     13.55 o 
 -17   6   3       78.57       65.91     10.49 o 
 -16   6   3     1066.01     1017.90     27.09 o 
 -15   6   3      915.13      953.94     25.47 o 
 -14   6   3     5247.83     5006.19     79.90 o 
 -13   6   3      859.41      815.12     16.89 o 
 -12   6   3     2278.98     2428.25     31.31 o 
 -11   6   3      195.65      185.08      8.93 o 
 -10   6   3     1100.17     1164.83     19.25 o 
  -9   6   3       90.44       77.73      6.11 o 
  -8   6   3    11832.50    12021.91     99.06 o 
  -7   6   3        2.60       -3.71      2.78 o 
  -6   6   3       21.54       89.80      6.98 o 
  -5   6   3      177.13      195.54      9.44 o 
  -4   6   3     2326.78     3443.01     42.88 o 
  -3   6   3        0.35       -4.98      3.32 o 
  -2   6   3    11947.86    12720.49    113.24 o 
  -1   6   3       10.04       -2.69      2.83 o 
   0   6   3     5792.14     6112.42     58.18 o 
   1   6   3       25.47       16.58      3.64 o 
   2   6   3      680.81     1090.80     24.11 o 
   3   6   3       72.09       69.29      5.24 o 
   4   6   3    22136.38    24196.54    225.57 o 
   5   6   3       39.77       35.84      4.81 o 
   6   6   3        7.62       45.40      5.03 o 
   7   6   3       71.54       63.82      5.79 o 
   8   6   3     2262.14     2243.62     29.17 o 
   9   6   3       48.35       51.89      6.09 o 
  10   6   3      804.92      623.79     20.75 o 
  11   6   3       50.82       42.61      5.38 o 
  12   6   3     3120.95     3138.82     50.07 o 
  13   6   3      162.62      144.20     12.38 o 
  14   6   3       92.64      137.66     19.29 o 
  15   6   3      100.66       91.92     14.33 o 
  16   6   3     9086.59     8558.08    148.34 o 
  17   6   3        3.59       -0.25      7.65 o 
  18   6   3     1563.38     1463.74     37.10 o 
  19   6   3       77.76       60.64     15.59 o 
  20   6   3     2612.97     2540.88     53.18 o 
  21   6   3       16.51       13.48     10.75 o 
 -23   7   3      234.24      262.92     20.58 o 
 -22   7   3        7.42        5.01     10.19 o 
 -21   7   3       50.64       27.94     10.71 o 
 -20   7   3      592.72      603.32     24.49 o 
 -19   7   3        1.44       -9.62      7.90 o 
 -18   7   3        8.68       10.74      8.38 o 
 -17   7   3        5.17        2.22      8.66 o 
 -16   7   3     6496.62     6520.55     87.87 o 
 -15   7   3      141.67      141.26     15.49 o 
 -14   7   3      455.28      488.83     23.99 o 
 -13   7   3      684.62      650.56     22.66 o 
 -12   7   3       37.13       56.35      6.48 o 
 -11   7   3      186.47      172.39      8.91 o 
 -10   7   3      621.63      469.23     13.63 o 
  -9   7   3      971.84      997.98     18.17 o 
  -8   7   3    11345.36    10542.99    113.89 o 
  -7   7   3      187.95      180.07      9.61 o 
  -6   7   3     7525.95     8214.88     90.44 o 
  -5   7   3      784.04      753.07     16.67 o 
  -4   7   3     4308.78     5061.79     59.52 o 
  -3   7   3      363.83      362.37     41.29 o 
  -2   7   3    51252.79    51807.67    840.29 o 
  -1   7   3     4030.28     4101.27     50.17 o 
   0   7   3    39846.05    39324.98    580.56 o 
   1   7   3      139.59      146.36      8.11 o 
   2   7   3     2793.74     2783.52     31.26 o 
   3   7   3      137.64      123.86      6.49 o 
   4   7   3      416.37      540.08     14.89 o 
   5   7   3       90.03      102.07      9.06 o 
   6   7   3    21530.16    20779.13    183.77 o 
   7   7   3      242.96      285.27     10.83 o 
   8   7   3      572.51      563.27     14.02 o 
   9   7   3        0.28       -4.00      4.31 o 
  10   7   3      843.05      864.37     17.64 o 
  11   7   3        0.02       -4.44      5.95 o 
  12   7   3     4064.76     3923.89     82.05 o 
  13   7   3      137.50      125.58     12.07 o 
  14   7   3    14556.91    13690.20    248.07 o 
  15   7   3        0.21       -3.01      6.62 o 
  16   7   3       94.19      114.75     16.32 o 
  17   7   3      124.87      118.73     17.27 o 
  18   7   3     2715.68     2455.73     61.23 o 
  19   7   3       52.78       39.26     17.16 o 
  20   7   3      346.87      367.40     23.62 o 
 -22   8   3      155.46      133.97     15.78 o 
 -21   8   3      180.20      209.28     18.46 o 
 -20   8   3        4.10       11.35      9.67 o 
 -19   8   3       32.51       28.38     10.14 o 
 -18   8   3      405.57      440.95     20.72 o 
 -17   8   3      198.42      183.35     15.00 o 
 -16   8   3        2.00       28.34     11.17 o 
 -15   8   3     4035.79     4119.51     76.08 o 
 -14   8   3    10064.48    10320.09    162.63 o 
 -13   8   3      547.91      525.52     15.84 o 
 -12   8   3    15710.83    15402.30    231.83 o 
 -11   8   3     1166.21     1182.24     23.53 o 
 -10   8   3     3432.86     3300.20     40.39 o 
  -9   8   3        0.65       -2.57      4.76 o 
  -8   8   3     3866.91     3531.81     48.05 o 
  -7   8   3       70.72       46.54      6.82 o 
  -6   8   3     3505.22     3585.14     46.81 o 
  -5   8   3       23.76       28.15      5.71 o 
  -4   8   3     5344.78     4890.24     58.87 o 
  -3   8   3      678.00      657.06     15.84 o 
  -2   8   3     2109.47     1829.11     29.22 o 
  -1   8   3       53.50       49.61      7.46 o 
   0   8   3    15271.19    15184.58    158.88 o 
   1   8   3      198.96      195.50     18.46 o 
   2   8   3     2964.66     2484.72     35.68 o 
   3   8   3        7.48        4.39      4.23 o 
   4   8   3    20517.48    20937.40    184.43 o 
   5   8   3       30.58       35.67     12.94 o 
   6   8   3      108.98      141.29      8.44 o 
   7   8   3        0.63        5.26      4.28 o 
   8   8   3     1163.26     1191.47     21.33 o 
   9   8   3        4.96        5.37      5.06 o 
  10   8   3        0.06       29.73      6.04 o 
  11   8   3       53.12       73.81      9.79 o 
  12   8   3     1849.99     1831.16     45.09 o 
  13   8   3       32.29       14.12      8.86 o 
  14   8   3      749.73      704.90     27.43 o 
  15   8   3      180.53      165.08     19.67 o 
  16   8   3     3885.45     3642.10     75.46 o 
  17   8   3      124.45      144.59     18.58 o 
  18   8   3     1932.28     1708.19     74.77 o 
  19   8   3       26.11        1.15     10.23 o 
  20   8   3      605.74      562.43     36.27 o 
 -21   9   3      120.50      165.25     18.10 o 
 -20   9   3       11.44       17.50     10.63 o 
 -19   9   3        0.60       -3.89      8.61 o 
 -18   9   3      494.39      487.53     22.20 o 
 -17   9   3      136.89      107.16     28.40 o 
 -16   9   3     1953.26     2129.22     51.58 o 
 -15   9   3      306.98      280.14     20.58 o 
 -14   9   3      509.81      518.23     33.35 o 
 -13   9   3       35.14       27.51      7.21 o 
 -12   9   3     3496.06     3545.65     44.75 o 
 -11   9   3      129.70      117.67     10.18 o 
 -10   9   3      354.57      481.40     16.59 o 
  -9   9   3       16.20       16.22      6.31 o 
  -8   9   3      216.16      162.70     13.45 o 
  -7   9   3      502.17      520.57     20.49 o 
  -6   9   3      932.93      950.45     20.69 o 
  -5   9   3      103.99      108.35      8.43 o 
  -4   9   3     2407.65     2527.79     36.44 o 
  -3   9   3       51.00       44.24      6.37 o 
  -2   9   3     1645.17     1614.62     26.91 o 
  -1   9   3       19.32       10.42      5.57 o 
   0   9   3     5026.95     4708.91     57.95 o 
   1   9   3     1857.72     1963.20     31.07 o 
   2   9   3    15885.53    16418.33    170.78 o 
   3   9   3      124.40      141.30      9.86 o 
   4   9   3     3894.69     4549.41     52.27 o 
   5   9   3       58.64       47.16      5.96 o 
   6   9   3      179.81      195.67     11.34 o 
   7   9   3        3.20        9.62      6.42 o 
   8   9   3     4762.48     4827.20     49.01 o 
   9   9   3      308.90      347.78     18.33 o 
  10   9   3     1914.17     1816.91     28.96 o 
  11   9   3       12.21        8.44      6.13 o 
  12   9   3      121.43      109.08     14.64 o 
  13   9   3       20.53       12.82     10.50 o 
  14   9   3      383.96      271.84     17.58 o 
  15   9   3       42.93       36.42     10.33 o 
  16   9   3      901.43      875.61     38.46 o 
  17   9   3       53.55       70.83     15.23 o 
  18   9   3     3799.24     3929.94    146.79 o 
  19   9   3       26.74        3.92      9.87 o 
 -21  10   3        0.17      -14.44      9.63 o 
 -20  10   3       53.67       61.97     13.04 o 
 -19  10   3        0.44       -8.51      8.76 o 
 -18  10   3        1.93       12.59     11.41 o 
 -17  10   3      120.83       98.40     15.58 o 
 -16  10   3       51.24       42.65     12.54 o 
 -15  10   3       83.47       68.78     19.17 o 
 -14  10   3        1.46       59.42     13.89 o 
 -13  10   3      338.42      341.26     16.84 o 
 -12  10   3     3363.29     3567.35     52.59 o 
 -11  10   3      190.57      169.76     12.22 o 
 -10  10   3      880.72      997.27     24.55 o 
  -9  10   3        1.39       -0.04      5.81 o 
  -8  10   3     1292.42     1311.65     33.46 o 
  -7  10   3      326.09      294.00     17.61 o 
  -6  10   3    11332.35    11785.67    128.15 o 
  -5  10   3      276.43      227.56     11.93 o 
  -4  10   3      494.85      438.59     18.42 o 
  -3  10   3        1.07       -5.70      5.06 o 
  -2  10   3     3463.80     3760.69     49.49 o 
  -1  10   3      384.99      340.19     16.58 o 
   0  10   3        1.83        5.73      8.59 o 
   1  10   3      953.72      960.13     21.19 o 
   2  10   3     1095.89     1010.45     54.43 o 
   3  10   3      256.91      263.59     13.24 o 
   4  10   3     1085.38     1168.54     24.33 o 
   5  10   3       16.86       17.35     11.39 o 
   6  10   3     1510.22     1506.03     34.75 o 
   7  10   3        3.14        3.59      7.91 o 
   8  10   3       82.05       88.32      8.55 o 
   9  10   3      228.54      241.14     12.18 o 
  10  10   3      335.65      287.51     11.97 o 
  11  10   3       60.60       65.46      8.80 o 
  12  10   3       13.59       13.96     10.16 o 
  13  10   3      118.88      117.79     15.93 o 
  14  10   3      381.43      324.48     24.09 o 
  15  10   3       81.24       86.71     12.84 o 
  16  10   3      607.29      671.92     51.90 o 
  17  10   3      101.62       90.59     24.63 o 
  18  10   3      809.99      816.79     37.28 o 
 -20  11   3     1863.18     1861.39     45.41 o 
 -19  11   3        8.10        1.87      9.85 o 
 -18  11   3       12.44       17.46     12.45 o 
 -17  11   3        7.42       -2.88     10.85 o 
 -16  11   3     1001.24      995.27     52.48 o 
 -15  11   3       76.91       69.74     20.13 o 
 -14  11   3       19.27       25.60     11.22 o 
 -13  11   3       28.69       25.43      8.75 o 
 -12  11   3     2253.29     2304.90     40.94 o 
 -11  11   3      216.13      219.11     14.22 o 
 -10  11   3        5.15       18.41      7.74 o 
  -9  11   3      189.64      183.12     15.66 o 
  -8  11   3      892.90      783.95     27.26 o 
  -7  11   3      167.04      140.61     14.30 o 
  -6  11   3    10157.32     9541.74    134.21 o 
  -5  11   3     1140.85     1198.00     33.29 o 
  -4  11   3     8722.80     8245.67    119.38 o 
  -3  11   3       74.89       63.16     11.29 o 
  -2  11   3      276.07      336.03     19.72 o 
  -1  11   3      358.64      375.84     20.42 o 
   0  11   3     3256.92     3120.98    118.39 o 
   1  11   3      703.66      683.40     48.29 o 
   2  11   3     2735.29     2464.76     50.24 o 
   3  11   3     1526.18     1612.16     39.05 o 
   4  11   3    11932.42    11541.20    127.35 o 
   5  11   3      112.96      130.21     12.73 o 
   6  11   3      389.36      394.06     16.61 o 
   7  11   3       67.59       83.98     10.10 o 
   8  11   3      925.08      888.23     26.98 o 
   9  11   3        4.57       -6.65      6.38 o 
  10  11   3     3359.89     3513.96     46.16 o 
  11  11   3      172.58      166.02     11.59 o 
  12  11   3       98.59       92.93     12.16 o 
  13  11   3      198.65      177.53     19.89 o 
  14  11   3     1513.78     1505.24     75.30 o 
  15  11   3        0.16      -13.14      8.76 o 
  16  11   3     1069.01     1075.62     36.68 o 
  17  11   3       10.67        7.27      9.34 o 
 -19  12   3       14.85        6.47     18.45 o 
 -18  12   3     2303.18     2512.02     90.59 o 
 -17  12   3      369.35      382.00     39.06 o 
 -16  12   3       32.94       71.90     21.57 o 
 -15  12   3       10.43       -9.35     13.90 o 
 -14  12   3     7849.76     8223.07    127.41 o 
 -13  12   3      372.35      385.42     19.11 o 
 -12  12   3       11.55        0.46      7.51 o 
 -11  12   3      104.34      101.38     11.31 o 
 -10  12   3     3146.22     3090.03     50.04 o 
  -9  12   3      544.59      524.05     24.60 o 
  -8  12   3      491.97      476.75     23.55 o 
  -7  12   3        2.50        2.56      9.49 o 
  -6  12   3     3233.94     3137.59     60.24 o 
  -5  12   3      111.81      111.49     13.90 o 
  -4  12   3     1768.38     1626.19     40.67 o 
  -3  12   3       37.47       27.17     10.33 o 
  -2  12   3      593.59      537.62     24.39 o 
  -1  12   3      292.84      291.57     21.33 o 
   0  12   3     7872.45     7837.94    116.93 o 
   1  12   3        1.17       -7.30      9.01 o 
   2  12   3     3795.31     3801.50     68.63 o 
   3  12   3        1.62       -1.52      9.82 o 
   4  12   3     2492.32     2570.38     53.21 o 
   5  12   3        6.79       10.83      9.99 o 
   6  12   3      272.37      258.66     18.47 o 
   7  12   3       16.26       21.95     10.42 o 
   8  12   3     1066.75     1099.12     33.47 o 
   9  12   3      117.01       88.32     11.66 o 
  10  12   3       24.62        5.37     11.39 o 
  11  12   3     1845.94     1921.97     44.79 o 
  13  12   3       22.18       12.22     17.25 o 
  14  12   3        2.09       13.42     16.78 o 
  15  12   3        0.18      -16.64     11.09 o 
  16  12   3     2793.87     2679.11     55.09 o 
 -18  13   3       58.17       18.69     19.89 o 
 -17  13   3      144.69      162.24     29.96 o 
 -16  13   3      857.17     1084.42     57.52 o 
 -15  13   3       21.66       46.25     18.45 o 
 -14  13   3       86.98      124.77     16.74 o 
 -13  13   3      220.87      227.92     16.32 o 
 -12  13   3     1835.14     2005.39     40.30 o 
 -11  13   3      178.79      184.79     14.51 o 
 -10  13   3      744.52      713.10     23.89 o 
  -9  13   3      133.06      107.59     14.81 o 
  -8  13   3     3693.39     3921.68    115.87 o 
  -7  13   3       24.22       25.57     11.34 o 
  -6  13   3       19.72       19.69     16.54 o 
  -5  13   3      413.40      418.88     23.28 o 
  -4  13   3       25.01       43.71     12.28 o 
  -3  13   3      204.39      188.74     17.35 o 
  -2  13   3     1476.38     1542.08     47.09 o 
  -1  13   3      244.75      250.17     40.98 o 
   0  13   3      842.54      920.96     32.27 o 
   1  13   3      197.79      206.90     18.30 o 
   2  13   3     2969.54     2927.68     59.56 o 
   3  13   3      387.22      372.96     41.70 o 
   4  13   3      904.81      982.60     33.21 o 
   5  13   3      293.97      308.23     21.10 o 
   6  13   3     2421.13     2390.22     52.61 o 
   7  13   3       29.98        9.66     11.08 o 
   8  13   3     1023.95      972.04     54.04 o 
   9  13   3      143.94      141.38     13.26 o 
  10  13   3     4262.05     4437.09     66.42 o 
  11  13   3     1174.56     1188.43     39.14 o 
  13  13   3      198.61      191.24     29.72 o 
  15  13   3       29.61       18.21     18.45 o 
 -16  14   3      103.49       92.27     25.40 o 
 -15  14   3       29.89       46.49     21.57 o 
 -14  14   3       72.93      110.71     17.62 o 
 -13  14   3        1.41       -1.87      9.27 o 
 -12  14   3      424.84      463.88     21.56 o 
 -11  14   3        2.11       -3.55      8.36 o 
 -10  14   3      836.94      826.06     47.33 o 
  -9  14   3        0.29      -10.13     10.81 o 
  -8  14   3      160.80      133.91     16.82 o 
  -7  14   3        4.60       -6.36     10.13 o 
  -6  14   3      101.77       92.80     15.11 o 
  -5  14   3      849.33      849.30     47.57 o 
  -4  14   3      143.24      174.82     17.71 o 
  -3  14   3       13.63        3.99     13.66 o 
  -2  14   3      654.40      699.52     30.08 o 
  -1  14   3     1124.81     1127.39     37.02 o 
   0  14   3     2196.16     2238.40     52.53 o 
   1  14   3      638.66      659.76     29.74 o 
   2  14   3      374.83      434.61     25.83 o 
   3  14   3       16.60       12.75     11.86 o 
   4  14   3        0.21        4.95     12.34 o 
   5  14   3       62.87       42.23     14.32 o 
   6  14   3      844.80      849.43     32.37 o 
   7  14   3        0.23      -12.08     10.33 o 
   8  14   3       28.07       36.68     25.04 o 
   9  14   3       14.96        9.05      9.73 o 
  10  14   3      640.68      711.23     25.35 o 
  11  14   3        1.01        9.84     11.98 o 
  13  14   3       45.37       32.11     21.57 o 
  14  14   3        8.12      -15.34     15.34 o 
 -15  15   3       15.50       15.82     19.41 o 
 -14  15   3      117.29      103.98     18.32 o 
 -13  15   3        1.39       -6.80      9.10 o 
 -12  15   3       29.47       33.43     13.19 o 
 -11  15   3       75.20       72.32     12.11 o 
 -10  15   3      299.93      282.81     34.87 o 
  -9  15   3       66.35       48.64     14.19 o 
  -8  15   3      872.27      931.18     60.87 o 
  -7  15   3       54.70       40.61     14.14 o 
  -6  15   3       62.91       66.63     15.06 o 
  -5  15   3       28.55       50.04     13.96 o 
  -4  15   3     1808.57     1669.87     46.34 o 
  -3  15   3      176.95      216.70     20.24 o 
  -2  15   3     1210.41     1246.44     40.24 o 
  -1  15   3      214.93      183.71     20.17 o 
   0  15   3       59.70       75.37     25.88 o 
   1  15   3        5.10       -3.24     11.69 o 
   2  15   3      404.67      380.78     25.15 o 
   3  15   3      387.73      413.70     26.00 o 
   4  15   3      160.67      141.04     17.78 o 
   5  15   3       34.51       14.85     12.71 o 
   6  15   3     2540.41     2274.97     54.73 o 
   7  15   3        0.26        4.54     16.78 o 
   8  15   3      502.36      429.53     30.68 o 
   9  15   3      578.40      584.52     29.49 o 
  10  15   3     1526.49     1479.26     37.03 o 
  11  15   3      136.03      173.57     20.28 o 
 -13  16   3       45.24       37.39     15.00 o 
 -12  16   3        4.63       10.07     10.83 o 
 -11  16   3      106.17       85.98     13.87 o 
 -10  16   3     4251.70     4075.93     80.30 o 
  -9  16   3      189.85      176.36     19.91 o 
  -8  16   3      949.23      897.88     49.25 o 
  -7  16   3        9.90        4.43     20.37 o 
  -6  16   3      213.22      227.12     24.32 o 
  -5  16   3      643.33      678.05     32.18 o 
  -4  16   3     4262.36     4263.12     82.61 o 
  -3  16   3      375.57      335.88     32.47 o 
  -2  16   3     1717.82     1777.60     49.56 o 
  -1  16   3        0.01      -17.26     11.51 o 
   0  16   3     2234.63     2227.04     55.83 o 
   1  16   3      235.88      219.09     21.76 o 
   2  16   3     2725.31     2779.04     63.37 o 
   3  16   3        1.40      -17.08     14.14 o 
   4  16   3      117.38      105.92     17.28 o 
   5  16   3      204.16      180.74     24.08 o 
   6  16   3      428.11      370.32     25.82 o 
   7  16   3       22.77        8.95     13.38 o 
   8  16   3     2402.09     2360.10     57.85 o 
   9  16   3      107.48       91.04     14.11 o 
  10  16   3      263.91      323.00     20.74 o 
  11  16   3      337.78      364.35     27.87 o 
 -11  17   3      161.72      212.72     18.74 o 
 -10  17   3      125.73      132.69     19.31 o 
  -9  17   3       31.65        5.65     13.20 o 
  -8  17   3     1658.56     1676.49     49.53 o 
  -7  17   3        1.69       12.14     13.81 o 
  -6  17   3       87.23       71.15     16.64 o 
  -5  17   3        4.79        4.61     13.19 o 
  -4  17   3     3302.26     3327.64     96.70 o 
  -3  17   3      549.55      635.22     32.96 o 
  -2  17   3      624.38      659.29     69.26 o 
  -1  17   3        1.27      -15.38     13.90 o 
   0  17   3      737.61      654.41     32.95 o 
   1  17   3        0.05      -17.77     11.85 o 
   2  17   3     1377.40     1312.60     44.23 o 
   3  17   3      269.31      243.81     23.62 o 
   4  17   3     1115.02     1113.65     40.75 o 
   5  17   3        1.97       -3.00     13.20 o 
   6  17   3       21.53       24.61     14.65 o 
   7  17   3        2.69       -7.51     12.77 o 
   8  17   3       29.81       50.95     22.77 o 
  -8  18   3       10.94       -0.19     14.04 o 
  -7  18   3        3.75        0.50     13.82 o 
  -6  18   3     3448.47     3313.70     74.80 o 
  -5  18   3       24.04       40.84     16.58 o 
  -4  18   3       48.60       44.36     16.58 o 
  -3  18   3       73.10       70.13     18.51 o 
  -2  18   3       15.38        6.10     14.91 o 
  -1  18   3       32.23        4.79     14.84 o 
   0  18   3      403.89      400.99     29.23 o 
   1  18   3      124.84      138.68     20.16 o 
   2  18   3      265.95      225.49     23.79 o 
   3  18   3       44.70       37.54     15.62 o 
   4  18   3      486.61      419.82     29.31 o 
   5  18   3       13.53       10.04     24.68 o 
 -24   0   4      337.78      287.13     25.53 o 
 -23   0   4      482.00      472.21     28.29 o 
 -22   0   4     3304.51     3619.13     76.50 o 
 -21   0   4       12.86       21.43     12.02 o 
 -20   0   4     2880.08     2465.62    128.09 o 
 -19   0   4       60.32       54.10     12.43 o 
 -18   0   4     1685.50     1202.06     36.09 o 
 -17   0   4      654.31      600.80     24.77 o 
 -16   0   4     4376.60     4972.58     85.32 o 
 -15   0   4      288.25      297.27     17.26 o 
 -14   0   4     3338.31     2808.34     53.03 o 
 -13   0   4       47.58       45.87      8.26 o 
 -12   0   4      559.27      869.79     24.92 o 
 -11   0   4       95.20       97.06      9.30 o 
 -10   0   4        3.13       15.80      5.92 o 
  -9   0   4     2826.24     2725.22     37.04 o 
  -8   0   4    49927.42    49034.14    490.91 o 
  -7   0   4     5492.24     5430.14     61.51 o 
  -6   0   4    24449.94    24498.94    247.67 o 
  -5   0   4      194.40      158.43      5.82 o 
  -4   0   4     1849.77     1647.35     20.75 o 
  -3   0   4      214.91      236.57      8.75 o 
  -1   0   4     1395.87     1287.49     20.38 o 
   0   0   4    24711.86    25669.47    313.97 o 
   1   0   4     2088.40     1915.81     56.70 o 
   2   0   4     4673.58     5443.60     96.89 o 
   3   0   4        3.57        2.95      2.71 o 
   4   0   4    15077.67    15889.90    197.78 o 
   5   0   4      757.76      805.01     19.77 o 
   6   0   4       68.55      237.22     11.86 o 
   7   0   4      229.48      257.74     12.71 o 
   8   0   4    14789.07    15526.22    246.24 o 
   9   0   4      441.80      498.90     19.06 o 
  10   0   4     3131.48     3510.87     61.43 o 
  11   0   4        0.08       -1.90      6.26 o 
  12   0   4      398.18      331.91     22.53 o 
  13   0   4     2175.56     2208.26     48.80 o 
  14   0   4     3598.46     3362.04     65.75 o 
  15   0   4      579.56      481.22     71.42 o 
  16   0   4       23.13       15.55     30.56 o 
  17   0   4       70.35       75.25     19.65 o 
  18   0   4    10272.68     6379.50    158.17 o 
  19   0   4      374.59      425.67     26.76 o 
  20   0   4       11.09       43.61     14.15 o 
  21   0   4       18.91       19.21     17.02 o 
 -24   1   4     1345.68     1313.40     32.23 o 
 -23   1   4      135.25      113.75     12.72 o 
 -22   1   4      220.55      196.25     17.74 o 
 -21   1   4      459.54      474.83     18.63 o 
 -20   1   4     5581.14     5149.94     65.98 o 
 -19   1   4      394.28      369.01     15.74 o 
 -18   1   4     1920.76     1867.20     32.56 o 
 -17   1   4      137.81      148.08     10.72 o 
 -16   1   4      925.10      921.53     20.85 o 
 -15   1   4       60.87       56.69      6.92 o 
 -14   1   4     1859.62     1468.34     24.83 o 
 -13   1   4      427.38      425.48     17.54 o 
 -12   1   4    18669.65    19400.38    177.77 o 
 -11   1   4      111.02       98.49      6.68 o 
 -10   1   4    15498.32    15699.06    128.93 o 
  -9   1   4     2269.16     2301.48     23.23 o 
  -8   1   4    12982.02    12485.69     93.66 o 
  -7   1   4      420.13      486.89      8.15 o 
  -6   1   4     1124.19     1323.38     15.12 o 
  -5   1   4        4.76        2.83      1.83 o 
  -4   1   4     8202.24     7992.01     71.55 o 
  -3   1   4     1004.22      957.88     20.16 o 
  -2   1   4      854.75     1164.62     22.54 o 
  -1   1   4       87.96       49.42      5.92 o 
   0   1   4     5386.75     5201.72     48.68 o 
   1   1   4     1544.90     1584.51     16.40 o 
   2   1   4    15589.74    14848.17    158.90 o 
   3   1   4     1376.84     1397.26     14.85 o 
   4   1   4     2818.83     3102.62     38.87 o 
   5   1   4       82.63       78.18      5.91 o 
   6   1   4     9701.64     9789.38     92.86 o 
   7   1   4      200.51      203.28      8.20 o 
   8   1   4      266.63      352.86     10.81 o 
   9   1   4      169.99      142.56     13.72 o 
  10   1   4       23.31       60.52      6.64 o 
  11   1   4      374.12      384.95     13.27 o 
  12   1   4     9928.42     9585.43     98.97 o 
  13   1   4       20.01       33.68      6.68 o 
  14   1   4     1033.76      982.98     52.98 o 
  15   1   4        5.25       -1.98      4.15 o 
  16   1   4     1600.85     1382.34    117.99 o 
  17   1   4       53.96       42.61      9.75 o 
  18   1   4      681.83      670.91     25.50 o 
  19   1   4        7.60       25.04      8.42 o 
  20   1   4     1350.14     1344.47     33.69 o 
  21   1   4      181.97      204.30     22.31 o 
 -24   2   4        6.00        9.65      9.28 o 
 -23   2   4        0.09       -1.86      7.96 o 
 -22   2   4      125.63      113.29     12.12 o 
 -21   2   4        0.06       -3.89      7.19 o 
 -20   2   4      756.12      709.63     42.37 o 
 -19   2   4      684.42      650.74     19.94 o 
 -18   2   4      908.91      892.76     22.22 o 
 -17   2   4      399.10      384.17     14.68 o 
 -16   2   4     1165.14     1152.47     23.45 o 
 -15   2   4      220.29      204.56     10.93 o 
 -14   2   4      613.48      540.04     14.95 o 
 -13   2   4      234.00      224.38     10.42 o 
 -12   2   4     2517.07     2310.34     31.17 o 
 -11   2   4     1212.94     1252.30     20.38 o 
 -10   2   4     6988.69     6798.88     61.30 o 
  -9   2   4     1332.85     1297.54     17.44 o 
  -8   2   4    12910.72    13248.93    111.46 o 
  -7   2   4      422.37      433.67      8.91 o 
  -6   2   4     1042.94      848.15     21.50 o 
  -5   2   4      402.84      388.93      8.17 o 
  -4   2   4    56005.08    54845.98    472.87 o 
  -3   2   4     1321.78     1327.12     16.18 o 
  -2   2   4     6923.21     7343.02     78.77 o 
  -1   2   4     2301.49     2373.66     36.94 o 
   0   2   4      628.16      649.26     10.38 o 
   1   2   4      323.30      288.23      8.49 o 
   2   2   4      685.02      634.62      8.95 o 
   3   2   4       59.63       38.22      3.08 o 
   4   2   4    11195.71    10800.66    123.03 o 
   5   2   4     1106.25     1226.77     20.74 o 
   6   2   4      411.12      393.80     10.30 o 
   7   2   4      286.52      331.58     10.09 o 
   8   2   4      204.10      292.99     10.08 o 
   9   2   4      410.98      438.73     12.64 o 
  10   2   4      571.45      561.51     14.92 o 
  11   2   4      113.26      101.74      8.30 o 
  12   2   4      739.59      649.57     22.97 o 
  13   2   4      170.36      161.48     10.99 o 
  14   2   4      673.78      601.95     21.16 o 
  15   2   4      102.18      116.20     11.88 o 
  16   2   4      834.49      741.24     24.57 o 
  17   2   4       36.25       27.32      7.77 o 
  18   2   4     1152.61     1026.47     59.94 o 
  19   2   4       38.76       27.13      9.01 o 
  20   2   4       23.16        9.42      8.32 o 
  21   2   4       11.22       12.88      9.45 o 
 -24   3   4       34.06       55.64     11.33 o 
 -23   3   4        3.05       -3.67      7.87 o 
 -22   3   4      142.95      146.65     13.25 o 
 -21   3   4      240.67      216.20     21.76 o 
 -20   3   4      352.13      334.12     16.81 o 
 -19   3   4      131.59      126.99     11.16 o 
 -18   3   4      344.56      360.12     15.22 o 
 -17   3   4        9.13       12.71      6.27 o 
 -16   3   4       23.19       52.20      7.18 o 
 -15   3   4        1.66       -6.95      4.64 o 
 -14   3   4     2731.32     2546.01     30.11 o 
 -13   3   4      265.91      257.56      9.68 o 
 -12   3   4      267.17      583.08     16.99 o 
 -11   3   4     1370.72     1341.27     21.50 o 
 -10   3   4     6190.90     6898.87     69.42 o 
  -9   3   4      356.07      378.41      8.87 o 
  -8   3   4      743.56      697.47     11.64 o 
  -7   3   4      645.62      629.58     10.54 o 
  -6   3   4      200.56      207.04     11.93 o 
  -5   3   4      250.44      234.55      6.24 o 
  -4   3   4     1897.97     1731.00     23.95 o 
  -3   3   4     2994.13     2859.06     35.77 o 
  -2   3   4   105410.85   109639.65   1090.71 o 
  -1   3   4      641.12      579.70     48.29 o 
   0   3   4    19178.54    20155.16    203.40 o 
   1   3   4      169.45      177.09      7.44 o 
   2   3   4    16792.52    18403.61    161.55 o 
   3   3   4     2649.79     2836.40     28.19 o 
   4   3   4     3390.10     3860.03     51.43 o 
   5   3   4      521.83      548.13     10.58 o 
   6   3   4      154.54       76.12      5.44 o 
   7   3   4        0.53        1.85      3.29 o 
   8   3   4     2606.51     3292.19     46.00 o 
   9   3   4        8.77       23.45      5.71 o 
  10   3   4       11.05       78.41      7.06 o 
  11   3   4      369.64      368.16     13.36 o 
  12   3   4     1093.09     1173.00     34.14 o 
  13   3   4        4.08        4.99      4.25 o 
  14   3   4     2909.52     2729.24     49.56 o 
  15   3   4       27.52       38.49      7.80 o 
  16   3   4     1064.43     1074.57     25.53 o 
  17   3   4        9.55        9.30      7.69 o 
  18   3   4       12.59        6.94      7.50 o 
  19   3   4        4.44       -5.43      5.28 o 
  20   3   4      886.60      934.44     55.48 o 
  21   3   4      333.44      264.55     24.52 o 
 -24   4   4      591.34      610.31     26.81 o 
 -23   4   4       99.18       96.25     12.56 o 
 -22   4   4      868.68      912.93     25.78 o 
 -21   4   4        6.26       19.03      8.10 o 
 -20   4   4     3483.69     3364.23     49.97 o 
 -19   4   4      768.24      762.77     21.75 o 
 -18   4   4     2524.33     2408.29     38.61 o 
 -17   4   4        7.35        8.01      6.27 o 
 -16   4   4      979.05     1001.60     22.15 o 
 -15   4   4      138.25      133.05      9.72 o 
 -14   4   4      613.61      566.84     13.39 o 
 -13   4   4     1948.98     1923.10     24.99 o 
 -12   4   4    23335.97    24300.48    349.06 o 
 -11   4   4     1232.81     1139.61     18.03 o 
 -10   4   4     2358.46     2457.67     42.75 o 
  -9   4   4        1.42        3.03      3.33 o 
  -8   4   4       20.10       90.34      5.72 o 
  -7   4   4       22.25       14.84      3.28 o 
  -6   4   4     1040.23      834.70     12.61 o 
  -5   4   4      434.72      381.32      8.98 o 
  -4   4   4    12580.97    11483.35    178.33 o 
  -3   4   4      169.52      144.93      7.45 o 
  -2   4   4     7673.22     8211.38     87.79 o 
  -1   4   4     1924.51     1983.49     27.18 o 
   0   4   4     3492.53     3503.22     42.44 o 
   1   4   4       10.15       -5.24      3.94 o 
   2   4   4    15802.28    17009.25    150.43 o 
   3   4   4      504.14      514.21     13.77 o 
   4   4   4    50141.13    54543.26    418.61 o 
   5   4   4      369.97      406.04     20.32 o 
   6   4   4     4843.24     4944.10     52.89 o 
   7   4   4      162.12      211.96     11.49 o 
   8   4   4     8769.93     8915.22     76.27 o 
   9   4   4      122.04      120.71      6.92 o 
  10   4   4     8364.27     8573.82     74.70 o 
  11   4   4      195.16      204.00     12.77 o 
  12   4   4     4781.37     4868.13     67.74 o 
  13   4   4      305.93      340.62     16.46 o 
  14   4   4     8007.56     7945.02    101.91 o 
  15   4   4      195.68      175.41     14.37 o 
  16   4   4     1224.49     1396.63     34.22 o 
  17   4   4        1.33      -14.23     11.83 o 
  18   4   4     2637.35     2395.87     93.35 o 
  19   4   4      123.99      112.40     27.79 o 
  20   4   4      198.34      212.62     22.51 o 
  21   4   4        4.52        2.97      7.93 o 
 -24   5   4      939.99     1026.44     34.57 o 
 -23   5   4      119.25      117.12     15.08 o 
 -22   5   4      471.65      538.99     24.01 o 
 -21   5   4      471.93      495.31     22.26 o 
 -20   5   4     2235.75     2267.54     49.98 o 
 -19   5   4       47.31       34.28      9.90 o 
 -18   5   4     2263.00     2225.01     49.00 o 
 -17   5   4       82.78       62.93     10.24 o 
 -16   5   4      986.39     1024.40     26.45 o 
 -15   5   4        3.56       -2.76      8.90 o 
 -14   5   4     3624.25     3287.35     41.20 o 
 -13   5   4      499.10      456.08     12.76 o 
 -12   5   4     3229.25     2943.14     35.17 o 
 -11   5   4        0.41       -4.68      5.78 o 
 -10   5   4     2020.23     1753.37     21.85 o 
  -9   5   4      790.02      728.68     17.34 o 
  -8   5   4      963.66      771.37     12.96 o 
  -7   5   4       71.48       62.07      4.59 o 
  -6   5   4     3861.29     3725.25     39.70 o 
  -5   5   4      432.97      459.23     12.19 o 
  -4   5   4     2260.60     2525.05     33.22 o 
  -3   5   4      346.54      399.34     12.78 o 
  -2   5   4      798.48      564.48     20.65 o 
  -1   5   4       90.26       72.50      6.86 o 
   0   5   4    16087.12    17190.81    175.52 o 
   1   5   4     4702.54     4874.20     56.63 o 
   2   5   4    49633.07    51235.93    505.43 o 
   3   5   4        0.02       -4.85      3.23 o 
   4   5   4     3296.00     3305.41     41.11 o 
   5   5   4      360.80      369.18      9.74 o 
   6   5   4     9778.06     9408.06     79.69 o 
   7   5   4      746.66      770.11     20.44 o 
   8   5   4      698.19      752.79     13.71 o 
   9   5   4       83.23       64.87      6.06 o 
  10   5   4     2712.21     2902.23     32.09 o 
  11   5   4       57.64       67.30      6.85 o 
  12   5   4      348.84      384.84     25.81 o 
  13   5   4      117.18      104.66     11.00 o 
  14   5   4       32.10       29.68      8.56 o 
  15   5   4      463.54      482.56     24.15 o 
  16   5   4     4312.22     4252.40     67.37 o 
  17   5   4      102.26       97.01     12.65 o 
  18   5   4      346.59      257.68     34.64 o 
  19   5   4       64.20       62.42     12.21 o 
  20   5   4     3836.40     3703.18     81.83 o 
 -23   6   4      101.01       91.80     20.45 o 
 -22   6   4      166.33      171.20     16.49 o 
 -21   6   4        0.12      -12.17      8.11 o 
 -20   6   4      239.09      235.35     17.22 o 
 -19   6   4       69.28       48.50     10.71 o 
 -18   6   4      213.00      188.02     19.52 o 
 -17   6   4      129.60      124.94     12.56 o 
 -16   6   4     4304.16     4167.61     93.79 o 
 -15   6   4      179.54      167.56     15.40 o 
 -14   6   4     2621.09     2724.62     39.09 o 
 -13   6   4      181.85      211.81     10.38 o 
 -12   6   4     2302.39     2068.79     28.38 o 
 -11   6   4      183.35      169.61      8.65 o 
 -10   6   4      363.14      357.98     10.18 o 
  -9   6   4       12.72        5.39      3.75 o 
  -8   6   4     7182.23     6745.81     60.03 o 
  -7   6   4      381.32      352.29     10.49 o 
  -6   6   4       23.46       15.75      5.86 o 
  -5   6   4       71.32       47.94      4.69 o 
  -4   6   4      531.83      435.35     12.69 o 
  -3   6   4     1667.66     1648.72     25.83 o 
  -2   6   4     6714.12     7113.87     70.36 o 
  -1   6   4      575.89      586.11     17.71 o 
   0   6   4    31986.45    32326.48    352.51 o 
   1   6   4      206.01      213.13      8.30 o 
   2   6   4      220.41      391.35     15.08 o 
   3   6   4      205.34      158.12      7.50 o 
   4   6   4     1372.58     1176.13     16.54 o 
   5   6   4      262.91      275.77      8.32 o 
   6   6   4      167.37      246.82      8.96 o 
   7   6   4      431.29      444.16     11.54 o 
   8   6   4        9.99        6.16      4.42 o 
   9   6   4       61.95       53.41      5.58 o 
  10   6   4      481.99      519.04     12.54 o 
  11   6   4       22.36       30.44      5.89 o 
  12   6   4       33.63       60.33     10.83 o 
  13   6   4      355.16      345.98     17.47 o 
  14   6   4     5346.42     5011.75     73.05 o 
  15   6   4        0.02       19.20      8.71 o 
  16   6   4      287.12      256.63     17.62 o 
  17   6   4       70.20       72.44     12.06 o 
  18   6   4     1553.22     1483.15     96.43 o 
  19   6   4      204.25      206.67     17.74 o 
  20   6   4      398.82      337.93     22.31 o 
 -23   7   4        4.29       -3.00     10.59 o 
 -22   7   4       18.56       17.67     11.51 o 
 -21   7   4      388.96      395.77     24.04 o 
 -20   7   4     1021.46     1049.78     30.93 o 
 -19   7   4       50.13       45.25     10.70 o 
 -18   7   4      186.04      172.78     14.66 o 
 -17   7   4      381.10      365.67     22.02 o 
 -16   7   4     1537.02     1503.72     40.67 o 
 -15   7   4     1790.37     1819.95     43.80 o 
 -14   7   4     2447.81     2832.07     36.96 o 
 -13   7   4      360.83      362.19     13.20 o 
 -12   7   4      968.43      760.35     17.92 o 
 -11   7   4      210.29      233.61     10.41 o 
 -10   7   4     1648.78     1438.28     22.93 o 
  -9   7   4       42.33       50.82      5.94 o 
  -8   7   4     4803.19     5326.92     55.89 o 
  -7   7   4       37.64       33.83      8.97 o 
  -6   7   4     3622.87     3766.29     48.56 o 
  -5   7   4      719.24      790.05     17.81 o 
  -4   7   4      436.77      621.68     14.00 o 
  -3   7   4       50.08       49.00      4.95 o 
  -2   7   4       82.43      140.44      8.16 o 
  -1   7   4      117.85       97.17      7.44 o 
   0   7   4      912.26     1254.77     43.96 o 
   1   7   4       75.86       58.22     10.34 o 
   2   7   4      656.29      620.83     15.57 o 
   3   7   4      551.24      579.09     13.17 o 
   4   7   4      515.11      841.01     27.60 o 
   5   7   4       76.65       82.39      7.56 o 
   6   7   4      848.07      855.39     15.68 o 
   7   7   4        0.47       -3.54      4.79 o 
   8   7   4       97.64      109.38      7.14 o 
   9   7   4        7.88        4.06      4.69 o 
  10   7   4      153.62      144.34      8.93 o 
  11   7   4       26.29       28.87      6.24 o 
  12   7   4       58.81       67.71      9.72 o 
  13   7   4        4.98       24.53      8.41 o 
  14   7   4      762.15      727.24     24.46 o 
  15   7   4       14.57        3.76     10.97 o 
  16   7   4      629.42      672.29     25.20 o 
  17   7   4      183.38      189.27     16.91 o 
  18   7   4      263.19      261.02     19.26 o 
  19   7   4       48.64       35.28     12.16 o 
 -22   8   4      640.14      677.01     27.66 o 
 -21   8   4       26.45       21.82     10.65 o 
 -20   8   4        4.29       18.65      9.86 o 
 -19   8   4        1.97       -8.06      8.15 o 
 -18   8   4      313.05      323.00     19.24 o 
 -17   8   4       90.55       80.16     14.13 o 
 -16   8   4     3267.70     3327.42     66.43 o 
 -15   8   4      489.17      453.03     18.96 o 
 -14   8   4        1.09       13.38      7.87 o 
 -13   8   4     1664.95     1646.04     28.33 o 
 -12   8   4      741.64     1006.81     20.50 o 
 -11   8   4      163.96      148.25      9.28 o 
 -10   8   4      312.54      408.41     15.21 o 
  -9   8   4        9.41       -6.77      4.51 o 
  -8   8   4     5613.22     5689.75     60.02 o 
  -7   8   4      116.54      117.15      9.01 o 
  -6   8   4      654.42      799.16     18.83 o 
  -5   8   4      434.44      407.55     20.47 o 
  -4   8   4       92.91      126.17      8.85 o 
  -3   8   4      311.45      270.61     15.67 o 
  -2   8   4     6952.64     6674.40     77.10 o 
  -1   8   4      497.51      431.13     27.51 o 
   0   8   4    23092.73    24618.49    248.44 o 
   1   8   4      404.19      411.78     10.99 o 
   2   8   4      182.02      188.97     10.91 o 
   3   8   4      100.79       95.17      8.51 o 
   4   8   4     3828.02     4098.04     45.05 o 
   5   8   4       67.86       63.23      6.60 o 
   6   8   4       39.08       74.57      6.17 o 
   7   8   4       19.60       20.14      5.30 o 
   8   8   4      288.56      281.97     10.57 o 
   9   8   4        6.54       -2.66      4.70 o 
  10   8   4      292.98      307.10     11.51 o 
  11   8   4       14.93       26.23      7.20 o 
  12   8   4       70.03       58.84      9.87 o 
  13   8   4        9.46       21.35      8.34 o 
  14   8   4     1306.40     1426.79     34.56 o 
  15   8   4        7.58        8.23      8.77 o 
  16   8   4      469.54      447.14     22.13 o 
  17   8   4        0.08       -8.11      9.07 o 
  18   8   4      358.76      344.00     22.05 o 
  19   8   4      295.54      325.80     25.84 o 
 -21   9   4      263.28      322.04     27.15 o 
 -20   9   4       81.67       48.86     11.88 o 
 -19   9   4      148.64      153.00     15.34 o 
 -18   9   4     2742.15     2784.58     52.14 o 
 -17   9   4      126.83      121.57     16.23 o 
 -16   9   4    10311.56    10222.59    153.61 o 
 -15   9   4        7.66        5.99      8.26 o 
 -14   9   4    18882.07    19208.20    283.19 o 
 -13   9   4     1077.62     1142.57     23.15 o 
 -12   9   4       13.80       52.99      8.53 o 
 -11   9   4        3.39       -6.09      5.77 o 
 -10   9   4     2029.59     1994.71     34.39 o 
  -9   9   4     1001.04      991.68     19.78 o 
  -8   9   4     1084.15     1181.07     24.62 o 
  -7   9   4      532.41      568.56     17.46 o 
  -6   9   4     8763.20     8571.29     97.12 o 
  -5   9   4      180.81      199.98     11.42 o 
  -4   9   4      976.93     1090.28     29.91 o 
  -3   9   4        1.83      -11.65      8.73 o 
  -2   9   4     6562.55     6138.30     73.03 o 
  -1   9   4        0.45      -11.93     10.66 o 
   0   9   4     1907.09     1749.98     31.14 o 
   1   9   4      927.08     1009.15     33.95 o 
   2   9   4    15049.34    14073.80    139.37 o 
   3   9   4      137.01      123.14      7.42 o 
   4   9   4      661.43      654.61     15.43 o 
   5   9   4      195.46      208.13     10.09 o 
   6   9   4     1716.53     1503.54     23.69 o 
   7   9   4        0.02       -6.74      4.50 o 
   8   9   4     2767.62     2683.86     32.95 o 
   9   9   4      264.18      269.72     13.43 o 
  10   9   4     4084.66     3567.75     40.69 o 
  11   9   4        0.10       -5.34      8.58 o 
  12   9   4     2251.46     2231.43     57.23 o 
  13   9   4       52.65       53.38     10.33 o 
  14   9   4       99.31      111.26     13.32 o 
  15   9   4        2.67        1.67      8.88 o 
  16   9   4    11745.58    11695.49    253.61 o 
  17   9   4      220.38      217.53     18.15 o 
  18   9   4      500.43      549.95     25.78 o 
 -21  10   4       35.16       39.48     21.06 o 
 -20  10   4      714.97      738.76     28.35 o 
 -19  10   4       44.20       50.67     12.00 o 
 -18  10   4      265.43      256.34     22.28 o 
 -17  10   4      159.22      164.74     18.12 o 
 -16  10   4      467.98      410.93     28.76 o 
 -15  10   4      177.94      150.52     13.76 o 
 -14  10   4      135.85      160.30     12.53 o 
 -13  10   4      483.75      520.86     19.72 o 
 -12  10   4     7540.89     7796.13    103.61 o 
 -11  10   4      498.53      507.43     21.99 o 
 -10  10   4     1910.63     1918.09     35.03 o 
  -9  10   4       17.86       15.76      6.85 o 
  -8  10   4     4182.90     4224.68     94.42 o 
  -7  10   4       53.03       51.04      8.06 o 
  -6  10   4     2082.59     2101.59     34.59 o 
  -5  10   4        0.54        4.08      8.43 o 
  -4  10   4    14607.97    14300.40    152.65 o 
  -3  10   4        5.88      -10.85      7.23 o 
  -2  10   4       80.17      103.69      9.36 o 
  -1  10   4      100.72       69.51     10.96 o 
   0  10   4    15661.31    15855.07    211.55 o 
   1  10   4       58.68       63.56      9.82 o 
   2  10   4     8286.48     8294.07     95.52 o 
   3  10   4      987.67      989.53     23.22 o 
   4  10   4    17033.69    17014.91    179.49 o 
   5  10   4       41.21       61.70      8.70 o 
   6  10   4      411.39      420.03     17.06 o 
   7  10   4      309.97      305.95     16.81 o 
   8  10   4      230.19      277.30     14.98 o 
   9  10   4      123.13      145.18     10.66 o 
  10  10   4      560.19      356.40     13.48 o 
  11  10   4        2.68        2.63      7.20 o 
  12  10   4      883.84      778.85     25.77 o 
  13  10   4      162.20      123.07     13.82 o 
  14  10   4     3753.51     3598.78     52.80 o 
  15  10   4       66.02       36.68     10.37 o 
  16  10   4       93.26       95.13     20.84 o 
  17  10   4       71.77       89.62     15.31 o 
 -20  11   4      449.52      471.55     25.17 o 
 -19  11   4        0.22       -0.93     12.02 o 
 -18  11   4        1.07       12.66     11.95 o 
 -17  11   4       96.13       58.71     18.93 o 
 -16  11   4      207.42      210.89     28.76 o 
 -15  11   4       59.86       48.41     12.56 o 
 -14  11   4     1823.13     2058.28     68.56 o 
 -13  11   4      110.71      103.96     11.53 o 
 -12  11   4      892.30      993.51     26.31 o 
 -11  11   4      105.36      113.15     13.66 o 
 -10  11   4     1368.00     1250.05     30.00 o 
  -9  11   4      356.08      320.02     28.04 o 
  -8  11   4      385.34      349.67     37.27 o 
  -7  11   4       72.53       80.72      9.52 o 
  -6  11   4     1326.19     1446.60     28.41 o 
  -5  11   4      128.83      105.86      9.47 o 
  -4  11   4      886.81      999.40     22.87 o 
  -3  11   4      157.25      146.52     10.22 o 
  -2  11   4      438.95      418.68     15.50 o 
  -1  11   4       71.14       62.22      8.25 o 
   0  11   4       28.26       12.31      7.01 o 
   1  11   4      204.75      199.81     13.09 o 
   2  11   4      396.86      447.96     17.67 o 
   3  11   4      852.75      941.83     23.43 o 
   4  11   4     1004.61     1039.23     24.52 o 
   5  11   4       32.09       16.29      8.11 o 
   6  11   4     6716.23     6706.68     82.41 o 
   7  11   4      140.16      144.76     12.08 o 
   8  11   4     1431.73     1289.20     25.43 o 
   9  11   4        0.14       -5.98      6.57 o 
  10  11   4      293.81      401.81     16.25 o 
  11  11   4      518.78      491.76     20.95 o 
  12  11   4     4067.67     4130.06     64.84 o 
  13  11   4       67.09       61.21     12.37 o 
  14  11   4     1794.52     1921.74     37.35 o 
  15  11   4        1.86        0.13      9.42 o 
  16  11   4     1477.02     1539.65     38.91 o 
  17  11   4       25.24       28.85     10.75 o 
 -19  12   4      129.46      147.86     28.28 o 
 -18  12   4       28.50       34.75     19.65 o 
 -17  12   4      675.18      734.53     47.93 o 
 -16  12   4      817.76      822.96     48.17 o 
 -15  12   4        1.62       20.13     14.86 o 
 -14  12   4        2.48       28.10     16.71 o 
 -13  12   4      126.08      109.66     11.98 o 
 -12  12   4      420.28      392.36     18.81 o 
 -11  12   4      567.80      537.49     21.65 o 
 -10  12   4     4327.06     4055.94     60.38 o 
  -9  12   4      472.44      470.24     24.19 o 
  -8  12   4       40.58      106.11     13.92 o 
  -7  12   4      421.16      383.65     42.18 o 
  -6  12   4     1190.46     1203.90     35.16 o 
  -5  12   4        6.90        3.63      9.62 o 
  -4  12   4     1388.35     1342.83     37.19 o 
  -3  12   4       18.60       11.86      9.89 o 
  -2  12   4       12.83       -0.30      9.38 o 
  -1  12   4      164.24      139.73     15.69 o 
   0  12   4     9600.71     9812.03    227.31 o 
   1  12   4        1.12      -14.48      9.65 o 
   2  12   4    11760.18    12162.71    167.93 o 
   3  12   4       12.11       -4.48     18.93 o 
   4  12   4     1639.36     1607.28     41.00 o 
   5  12   4      109.55      131.96     24.44 o 
   6  12   4       34.38       66.72     12.60 o 
   7  12   4      166.05      166.80     16.34 o 
   8  12   4     2100.08     2036.11     39.65 o 
   9  12   4     1375.84     1438.34     32.96 o 
  10  12   4      677.65      714.81     24.19 o 
  11  12   4       12.25      -12.30      9.90 o 
  12  12   4      698.58      634.59     44.58 o 
  13  12   4       98.28       67.10     21.81 o 
  14  12   4       50.75       54.64     21.81 o 
  15  12   4       41.02       32.21     11.69 o 
  16  12   4       17.46       22.13     11.45 o 
 -18  13   4      707.29      874.96     54.88 o 
 -17  13   4        1.10       -0.96     17.73 o 
 -16  13   4      462.94      415.55     41.46 o 
 -15  13   4      153.09      148.82     27.08 o 
 -14  13   4      419.67      526.83     27.95 o 
 -13  13   4       41.82       28.06     10.31 o 
 -12  13   4      439.14      473.90     20.72 o 
 -11  13   4       57.54       78.52     11.20 o 
 -10  13   4        4.55        9.61      8.66 o 
  -9  13   4       45.35       39.70     12.60 o 
  -8  13   4     1034.83     1085.18     34.82 o 
  -7  13   4       30.38       23.35     13.90 o 
  -6  13   4        8.24       33.91     11.69 o 
  -5  13   4       86.17       66.64     15.58 o 
  -4  13   4      149.82      148.97     16.10 o 
  -3  13   4      120.69      106.16     18.21 o 
  -2  13   4     4215.70     3824.47     71.51 o 
  -1  13   4      384.61      389.33     23.66 o 
   0  13   4      100.26       54.37     15.82 o 
   1  13   4       25.50        5.79     11.09 o 
   2  13   4     1010.74     1004.81     33.81 o 
   3  13   4      136.22      120.87     15.90 o 
   4  13   4      725.23      819.03     68.66 o 
   5  13   4        3.77        8.29     10.83 o 
   6  13   4     1583.58     1473.27     40.83 o 
   7  13   4      111.93      107.79     14.98 o 
   8  13   4      145.68      158.88     25.99 o 
   9  13   4      241.58      247.52     16.82 o 
  10  13   4      393.49      361.96     21.60 o 
  11  13   4      714.90      740.28     43.38 o 
  13  13   4       87.60       46.49     20.61 o 
  14  13   4      623.46      532.02     44.81 o 
 -16  14   4     2130.62     1992.22     80.76 o 
 -15  14   4     1136.56     1314.00     64.23 o 
 -14  14   4     4232.20     4310.65    198.31 o 
 -13  14   4      128.76      117.19     14.21 o 
 -12  14   4        6.53       11.02      8.97 o 
 -11  14   4        6.43        5.71      8.52 o 
 -10  14   4      240.50      200.29     16.01 o 
  -9  14   4       55.06       48.26     13.58 o 
  -8  14   4     7136.48     7050.45    112.69 o 
  -7  14   4      480.08      479.52     26.39 o 
  -6  14   4      207.49      243.75     20.39 o 
  -5  14   4       14.25        0.85     10.92 o 
  -4  14   4       50.37       48.33     17.85 o 
  -3  14   4        5.55        4.61     12.22 o 
  -2  14   4     1839.94     1924.87     48.72 o 
  -1  14   4       24.23       22.76     12.94 o 
   0  14   4     6140.13     6363.64    104.56 o 
   1  14   4      274.39      299.21     22.45 o 
   2  14   4     2438.63     2431.67     55.84 o 
   3  14   4      172.20      157.06     17.49 o 
   4  14   4     3099.13     3077.49     63.88 o 
   5  14   4        0.05      -10.51     10.88 o 
   6  14   4      655.18      571.34     27.87 o 
   7  14   4       32.05       16.76     12.11 o 
   8  14   4     8434.55     8266.80    126.99 o 
   9  14   4       10.52        5.21     10.07 o 
  10  14   4     1167.45     1287.73     33.92 o 
  11  14   4      193.59      176.57     19.81 o 
  12  14   4      142.07       80.76     23.97 o 
  13  14   4       12.29       -6.23     17.02 o 
 -15  15   4        0.11      -25.16     16.78 o 
 -14  15   4      684.76      708.32     34.63 o 
 -13  15   4      503.63      545.23     24.79 o 
 -12  15   4      692.17      726.22     32.61 o 
 -11  15   4       26.79       11.23     10.38 o 
 -10  15   4     2381.46     2330.33     63.15 o 
  -9  15   4      183.71      141.44     18.46 o 
  -8  15   4      540.83      611.35     30.26 o 
  -7  15   4      297.12      305.82     34.75 o 
  -6  15   4     4846.95     5022.78     90.57 o 
  -5  15   4       68.58       83.47     15.38 o 
  -4  15   4       27.76       28.36     13.40 o 
  -3  15   4       11.82       -5.48     12.82 o 
  -2  15   4     1756.81     1758.09     48.13 o 
  -1  15   4        8.41      -18.73     15.46 o 
   0  15   4        4.61       27.14     13.30 o 
   1  15   4       65.53       48.37     14.23 o 
   2  15   4      674.08      679.92     37.27 o 
   3  15   4       15.60       21.02     13.14 o 
   4  15   4      354.92      344.57     24.56 o 
   5  15   4       91.23       87.60     24.32 o 
   6  15   4     2190.83     2210.13     66.74 o 
   7  15   4       41.09       35.73     14.06 o 
   8  15   4     1981.75     2069.77     52.49 o 
   9  15   4       17.18        3.68     10.37 o 
  10  15   4       52.56       58.65     15.24 o 
  11  15   4      156.56      176.27     20.81 o 
  12  15   4      169.30      138.28     26.84 o 
 -13  16   4       93.17       93.15     14.39 o 
 -12  16   4     2118.22     2130.27     59.99 o 
 -11  16   4      260.23      271.24     19.81 o 
 -10  16   4     2765.54     2644.45     62.61 o 
  -9  16   4       42.35       44.06     14.50 o 
  -8  16   4      322.34      271.36     23.58 o 
  -7  16   4       54.39       29.75     14.66 o 
  -6  16   4       20.38       35.34     14.79 o 
  -5  16   4       77.23       66.68     15.75 o 
  -4  16   4       26.79       38.22     14.90 o 
  -3  16   4       47.81       32.78     14.72 o 
  -2  16   4     1045.34     1151.05     40.50 o 
  -1  16   4        4.75        6.99     12.94 o 
   0  16   4       13.24        4.83     12.80 o 
   1  16   4       84.82      119.04     31.15 o 
   2  16   4      359.40      315.26     24.73 o 
   3  16   4       10.24       31.24     14.23 o 
   4  16   4      357.73      350.36     25.89 o 
   5  16   4        1.38      -25.52     17.02 o 
   6  16   4     1031.84     1033.93     38.55 o 
   7  16   4        4.40        0.82     13.02 o 
   8  16   4        0.89       -3.90     13.05 o 
   9  16   4      515.95      530.97     41.20 o 
  10  16   4       58.40       62.02     16.06 o 
 -10  17   4      347.75      314.02     25.99 o 
  -9  17   4       53.85       21.34     23.85 o 
  -8  17   4        9.91       16.28     14.16 o 
  -7  17   4        0.23       11.65     13.59 o 
  -6  17   4       18.81       21.62     14.98 o 
  -5  17   4       51.73       48.11     16.78 o 
  -4  17   4      152.47      147.55     20.50 o 
  -3  17   4      215.94      221.04     23.30 o 
  -2  17   4      528.88      519.69     34.75 o 
  -1  17   4       45.81       42.65     15.37 o 
   0  17   4      137.24       71.22     17.29 o 
   1  17   4        0.86       -8.50     13.17 o 
   2  17   4      819.67      742.44     50.33 o 
   3  17   4       50.81       37.87     15.45 o 
   4  17   4      302.36      317.07     25.75 o 
   5  17   4      361.07      414.98     38.58 o 
   6  17   4        3.34       14.58     13.79 o 
   7  17   4      161.29      153.03     20.56 o 
  -7  18   4       24.30       27.57     15.66 o 
  -6  18   4      786.33      801.78     37.84 o 
  -5  18   4       41.15       68.57     18.22 o 
  -4  18   4     2816.82     3067.30     72.02 o 
  -3  18   4     1319.80     1470.20     48.72 o 
  -2  18   4       49.80       58.54     17.19 o 
  -1  18   4       34.21       57.49     17.83 o 
   0  18   4     1026.65     1037.72     41.84 o 
   1  18   4       88.25       98.47     18.89 o 
   2  18   4      408.64      367.59     28.38 o 
   3  18   4      116.24      107.08     19.19 o 
   4  18   4     2348.47     2464.61     63.37 o 
 -24   1   5       38.90       43.38     10.90 o 
 -23   1   5       72.17       75.03     15.05 o 
 -22   1   5     1808.63     1765.84     35.23 o 
 -21   1   5      163.09      185.11     13.63 o 
 -20   1   5      369.67      312.11     16.04 o 
 -19   1   5      122.41       96.37      9.86 o 
 -18   1   5       31.03       25.86      7.10 o 
 -17   1   5       55.42       46.28      7.21 o 
 -16   1   5     2034.85     2147.46     33.05 o 
 -15   1   5     1112.11     1179.15     22.44 o 
 -14   1   5     7097.37     6658.83     71.02 o 
 -13   1   5      931.86      934.66     18.32 o 
 -12   1   5     1541.26     1628.46     24.46 o 
 -11   1   5       60.95       44.42      4.42 o 
 -10   1   5     3712.59     3709.96     33.98 o 
  -9   1   5        0.78       -3.77      3.38 o 
  -8   1   5    10446.85     9793.44     74.80 o 
  -7   1   5      893.84      788.82     10.37 o 
  -6   1   5     7031.48     6258.05     53.08 o 
  -5   1   5     1040.49      910.96     15.19 o 
  -4   1   5     1315.52     1174.43     24.81 o 
  -3   1   5      460.16      445.01     14.73 o 
  -2   1   5     1599.47     1145.54     25.16 o 
  -1   1   5      454.24      400.59     14.98 o 
   0   1   5     3183.04     3082.37     42.59 o 
   1   1   5      496.42      500.10      8.13 o 
   2   1   5     1868.34     2008.03     21.04 o 
   3   1   5     1382.96     1444.33     17.39 o 
   4   1   5      273.12      199.15      6.01 o 
   5   1   5       67.97       59.42      4.25 o 
   6   1   5     3043.14     3367.43     31.73 o 
   7   1   5      136.48      153.91      8.75 o 
   8   1   5     2823.51     2981.90     37.11 o 
   9   1   5      756.63      743.64     16.50 o 
  10   1   5     5992.11     5921.50     65.30 o 
  11   1   5      295.63      319.06     12.88 o 
  12   1   5     4638.85     4598.90     56.14 o 
  13   1   5     1689.47     1658.30     45.87 o 
  14   1   5        8.52       -7.95      5.70 o 
  15   1   5       93.64       98.17     11.17 o 
  16   1   5      363.65      361.44     16.24 o 
  17   1   5      294.53      276.58     15.81 o 
  18   1   5     4694.73     4591.02     63.83 o 
  19   1   5        6.58       28.94      8.85 o 
  20   1   5     2007.85     1883.41     63.94 o 
 -24   2   5     1017.38     1060.03     29.02 o 
 -23   2   5      239.56      277.32     16.71 o 
 -22   2   5      531.94      498.37     19.71 o 
 -21   2   5       10.70       16.22      8.07 o 
 -20   2   5     1580.01     1481.36     42.17 o 
 -19   2   5      185.44      173.05     12.30 o 
 -18   2   5      716.15      768.27     21.58 o 
 -17   2   5      109.45      117.34      9.54 o 
 -16   2   5      823.51      916.12     20.63 o 
 -15   2   5       48.79       71.81     15.91 o 
 -14   2   5     7519.75     7231.25     76.31 o 
 -13   2   5     1773.18     1834.03     27.39 o 
 -12   2   5    27969.25    28389.11    253.76 o 
 -11   2   5     2416.93     2511.68     28.67 o 
 -10   2   5     1867.02     1712.19     19.69 o 
  -9   2   5      602.85      585.93     11.05 o 
  -8   2   5    17621.93    17141.32    173.50 o 
  -7   2   5      541.08      531.01      9.34 o 
  -6   2   5      655.47      900.82     13.61 o 
  -5   2   5     1684.42     1671.06     23.48 o 
  -4   2   5     6250.12     6531.86    114.43 o 
  -3   2   5      312.83      249.48     12.34 o 
  -2   2   5     3663.27     4774.38     68.62 o 
  -1   2   5     1059.20     1061.76     34.63 o 
   0   2   5     4503.87     5743.30     66.05 o 
   1   2   5     1123.85     1106.98     13.51 o 
   2   2   5    27389.63    29820.59    238.80 o 
   3   2   5      803.73      831.60     12.63 o 
   4   2   5     2625.10     3445.09     37.64 o 
   5   2   5      275.40      253.98      8.24 o 
   6   2   5     8293.63     8270.35     81.24 o 
   7   2   5      915.74      961.74     17.42 o 
   8   2   5     5129.33     5578.18     60.08 o 
   9   2   5       17.37       15.59      4.69 o 
  10   2   5    12223.40    12916.71    125.75 o 
  11   2   5     1225.42     1223.67     23.57 o 
  12   2   5     1051.17     1042.95     22.46 o 
  13   2   5      706.08      690.57     19.07 o 
  14   2   5     5513.83     5669.32     68.30 o 
  15   2   5      106.54       94.25      9.90 o 
  16   2   5     1691.67     1639.98     32.46 o 
  17   2   5        1.62        6.47      7.50 o 
  18   2   5     2259.46     2160.53    106.41 o 
  19   2   5        0.75       -5.12      6.68 o 
  20   2   5      578.02      642.55     27.61 o 
 -24   3   5     1693.18     1693.46     36.65 o 
 -23   3   5       26.10       18.91      9.05 o 
 -22   3   5      848.67      861.48     36.25 o 
 -21   3   5      320.41      299.45     16.42 o 
 -20   3   5        5.97       26.45      8.33 o 
 -19   3   5      272.34      286.44     15.23 o 
 -18   3   5     2626.97     2468.68     38.43 o 
 -17   3   5      306.40      295.16     13.50 o 
 -16   3   5      237.55      185.24     11.03 o 
 -15   3   5      310.52      303.42     10.84 o 
 -14   3   5     4072.94     4002.47     48.33 o 
 -13   3   5       23.71       23.33      5.48 o 
 -12   3   5     5190.32     5311.11     51.85 o 
 -11   3   5     1627.03     1604.23     24.02 o 
 -10   3   5    25004.84    25364.91    202.64 o 
  -9   3   5      322.48      326.85      8.87 o 
  -8   3   5      314.15      579.15     13.42 o 
  -7   3   5       59.32       30.90      3.55 o 
  -6   3   5     2119.06     1977.19     21.33 o 
  -5   3   5       11.50       14.79      3.13 o 
  -4   3   5     4096.04     3441.69     35.88 o 
  -3   3   5        4.10       -0.15      3.73 o 
  -2   3   5     1452.88     1828.19     34.03 o 
  -1   3   5        2.30       -7.68      5.12 o 
   0   3   5     6574.55     6356.21     71.72 o 
   1   3   5      154.81      138.67      6.30 o 
   2   3   5    11498.86    12254.00     90.99 o 
   3   3   5      898.86      874.04     12.16 o 
   4   3   5    46811.20    48977.58    344.82 o 
   5   3   5      178.54      169.79      6.52 o 
   6   3   5     1510.50     1912.57     23.80 o 
   7   3   5      277.83      284.84     10.79 o 
   8   3   5    13123.86    13031.70    143.33 o 
   9   3   5      676.83      678.91     18.71 o 
  10   3   5      447.86      410.24     15.73 o 
  11   3   5      126.59      125.32     11.09 o 
  12   3   5      474.82      481.58     18.36 o 
  13   3   5       11.70       13.48      7.37 o 
  14   3   5     1643.19     1800.23     42.14 o 
  15   3   5       54.20       45.55      9.63 o 
  16   3   5     5764.29     5619.67     97.92 o 
  17   3   5       27.55       15.65      9.07 o 
  18   3   5        3.38        9.95      9.91 o 
  19   3   5        0.36       13.02     10.03 o 
  20   3   5     1353.94     1329.69     38.00 o 
 -24   4   5      863.19      987.01     32.44 o 
 -23   4   5      416.95      484.25     23.46 o 
 -22   4   5        1.16       18.52      8.72 o 
 -21   4   5       45.27       47.40      9.54 o 
 -20   4   5      535.86      584.51     19.81 o 
 -19   4   5       37.21       34.42      8.29 o 
 -18   4   5       67.06       92.10     10.61 o 
 -17   4   5       18.89        9.02      7.33 o 
 -16   4   5       35.01       19.16      6.40 o 
 -15   4   5      904.19      925.69     17.39 o 
 -14   4   5     9020.69     8897.42     79.81 o 
 -13   4   5     2095.52     2177.29     36.16 o 
 -12   4   5      153.45      137.17      9.70 o 
 -11   4   5       82.42       74.99      7.86 o 
 -10   4   5       67.40       51.82      5.40 o 
  -9   4   5      269.84      222.90      8.01 o 
  -8   4   5      857.22      694.09     12.09 o 
  -7   4   5      168.55      199.18      6.98 o 
  -6   4   5     4541.99     4554.21     54.07 o 
  -5   4   5        1.36       -0.41      3.80 o 
  -4   4   5     5298.19     6572.42     83.77 o 
  -3   4   5     1349.44     1423.45     22.90 o 
  -2   4   5     1989.03     1877.98     33.15 o 
  -1   4   5       52.54       73.34      6.22 o 
   0   4   5       19.51      108.45      7.14 o 
   1   4   5      601.40      572.41     14.69 o 
   2   4   5      103.09       91.96     11.85 o 
   3   4   5       26.29       10.02      4.74 o 
   4   4   5     2979.81     3190.26     33.89 o 
   5   4   5      163.00      149.44      6.36 o 
   6   4   5     8085.01     7981.05     64.25 o 
   7   4   5      235.78      234.76      8.79 o 
   8   4   5       49.60       69.91      5.84 o 
   9   4   5      205.88      234.12     10.55 o 
  10   4   5     1152.29     1094.02     25.80 o 
  11   4   5       68.33       69.03     13.33 o 
  12   4   5      224.59      214.77     14.04 o 
  13   4   5      154.32      144.52     12.39 o 
  14   4   5      283.26      206.57     14.74 o 
  15   4   5      128.89      131.41     12.90 o 
  16   4   5       67.96       56.60     10.92 o 
  17   4   5       64.89       85.39     12.46 o 
  18   4   5       44.08       50.86     11.83 o 
  19   4   5       18.36       13.09     10.06 o 
  20   4   5      400.60      400.10     24.50 o 
 -24   5   5       21.78       43.82     13.15 o 
 -23   5   5        4.52        4.59     10.56 o 
 -22   5   5        0.94       16.67      9.85 o 
 -21   5   5        0.53       -6.04      8.49 o 
 -20   5   5     1205.89     1224.62     32.38 o 
 -19   5   5      558.75      542.76     21.71 o 
 -18   5   5     3114.08     2801.62     49.04 o 
 -17   5   5      710.02      683.14     26.07 o 
 -16   5   5     2751.40     2624.36     44.84 o 
 -15   5   5      244.25      226.01     11.42 o 
 -14   5   5        2.69       29.28      6.99 o 
 -13   5   5      573.42      555.95     16.78 o 
 -12   5   5       11.24       28.88      5.13 o 
 -11   5   5        4.06        5.60      3.74 o 
 -10   5   5      273.49      273.39     17.68 o 
  -9   5   5        2.14       -2.95      5.45 o 
  -8   5   5     3381.66     3558.79     35.67 o 
  -7   5   5        0.44       -0.75      3.29 o 
  -6   5   5      810.86     1037.18     17.47 o 
  -5   5   5      154.54      171.13      8.73 o 
  -4   5   5     5492.24     5576.85     64.52 o 
  -3   5   5      123.50       95.69     13.01 o 
  -2   5   5    12675.74    13947.60    145.51 o 
  -1   5   5      326.17      260.73     26.26 o 
   0   5   5    22464.43    24254.96    245.66 o 
   1   5   5        7.24       -5.69      7.78 o 
   2   5   5      166.08      250.79     10.65 o 
   3   5   5      276.93      266.24      9.63 o 
   4   5   5        3.72        3.33      5.37 o 
   5   5   5        1.16       -1.62      3.81 o 
   6   5   5      860.25      935.62     16.06 o 
   7   5   5      396.08      440.23     10.51 o 
   8   5   5     7555.71     7653.11     62.81 o 
   9   5   5      355.98      360.33     10.14 o 
  10   5   5     6456.20     6493.31     60.41 o 
  11   5   5       10.67       17.91      6.67 o 
  12   5   5      334.34      367.91     16.83 o 
  13   5   5      332.29      316.27     17.93 o 
  14   5   5      403.19      424.56     19.19 o 
  15   5   5        2.48       10.99      8.29 o 
  16   5   5      897.82      897.34     28.16 o 
  17   5   5        5.53        4.04      8.75 o 
  18   5   5       86.52      121.34     14.91 o 
  19   5   5       14.02       17.84     10.41 o 
 -23   6   5      276.97      302.65     42.41 o 
 -22   6   5      393.44      387.45     36.25 o 
 -21   6   5       67.69       86.70     12.90 o 
 -20   6   5      795.57      806.16     26.85 o 
 -19   6   5       26.26       19.71      9.37 o 
 -18   6   5      232.51      196.22     14.78 o 
 -17   6   5     1462.85     1459.53     33.09 o 
 -16   6   5     5656.97     5801.68     78.68 o 
 -15   6   5      100.88       98.60     10.19 o 
 -14   6   5     4381.41     3995.00     48.36 o 
 -13   6   5       82.02       65.82      6.96 o 
 -12   6   5      287.94      222.77     19.96 o 
 -11   6   5       28.08       16.57      4.74 o 
 -10   6   5      600.23      533.19     12.17 o 
  -9   6   5      107.15       70.12      5.63 o 
  -8   6   5     4708.60     4104.18     46.77 o 
  -7   6   5       44.90       33.44      4.40 o 
  -6   6   5       82.12       72.64      6.64 o 
  -5   6   5      471.04      418.16     12.77 o 
  -4   6   5       54.76       19.19      7.80 o 
  -3   6   5       61.85       68.24     14.11 o 
  -2   6   5    13010.00    14168.02    148.06 o 
  -1   6   5     3187.86     3384.03     43.21 o 
   0   6   5     2087.87     2842.56     38.05 o 
   1   6   5      858.69      977.00     19.50 o 
   2   6   5     8586.35     8876.23     98.04 o 
   3   6   5        1.62       -4.75      4.31 o 
   4   6   5     1915.60     2192.36     25.49 o 
   5   6   5        0.79       -0.76      3.66 o 
   6   6   5    19659.89    22048.58    160.65 o 
   7   6   5      400.20      383.06     11.25 o 
   8   6   5     2539.47     2714.23     28.93 o 
   9   6   5      136.26      151.90      7.56 o 
  10   6   5     8339.82     8822.43     73.99 o 
  11   6   5      211.70      253.97     15.19 o 
  12   6   5      329.99      418.55     36.01 o 
  13   6   5       34.06       45.14      9.13 o 
  14   6   5     5261.78     5308.42     76.86 o 
  15   6   5       23.28       15.86      9.12 o 
  16   6   5      975.68      839.61     27.61 o 
  17   6   5        2.56        9.52     13.18 o 
  18   6   5      505.58      494.17     40.79 o 
  19   6   5      297.39      347.43     22.91 o 
 -23   7   5      678.35      800.97     29.94 o 
 -22   7   5     4640.36     4948.78     79.00 o 
 -21   7   5      179.78      170.40     16.03 o 
 -20   7   5      385.82      438.16     21.15 o 
 -19   7   5      112.55       88.68     12.39 o 
 -18   7   5      221.34      219.97     16.14 o 
 -17   7   5       92.62       79.26     11.38 o 
 -16   7   5     6777.66     6694.45    107.01 o 
 -15   7   5     1953.89     1972.69     35.78 o 
 -14   7   5     9155.41     8860.43     88.69 o 
 -13   7   5        2.42       -7.76      5.17 o 
 -12   7   5     5915.44     5965.26     63.31 o 
 -11   7   5     1102.42     1071.32     18.17 o 
 -10   7   5     9876.21     9567.33     92.81 o 
  -9   7   5        1.14       -1.66      4.70 o 
  -8   7   5     1387.25     1481.95     23.10 o 
  -7   7   5     1518.09     1561.72     28.22 o 
  -6   7   5    14436.13    14531.55    151.71 o 
  -5   7   5       33.20       43.20      5.38 o 
  -4   7   5      922.22      920.79     18.07 o 
  -3   7   5     1267.53     1249.63     19.28 o 
  -2   7   5     3356.18     3463.16     66.62 o 
  -1   7   5      411.74      419.78     11.58 o 
   0   7   5     7003.09     7067.58     69.34 o 
   1   7   5      198.09      183.22      8.52 o 
   2   7   5      578.75      613.89     16.70 o 
   3   7   5      948.58      923.91     29.19 o 
   4   7   5    40742.81    41519.84    357.17 o 
   5   7   5     1770.82     1903.19     22.42 o 
   6   7   5     3723.77     3676.76     35.37 o 
   7   7   5       40.77       52.05      5.47 o 
   8   7   5     1418.71     1198.88     19.59 o 
   9   7   5      281.51      265.63      9.93 o 
  10   7   5      504.55      414.07     11.72 o 
  11   7   5       35.15       27.78      7.52 o 
  12   7   5    10187.44     9514.02    115.84 o 
  13   7   5      177.47      183.72     14.62 o 
  14   7   5        9.44        8.59      8.97 o 
  15   7   5      381.17      317.18     19.36 o 
  16   7   5     1626.31     1473.65     37.00 o 
  17   7   5        0.18      -12.53      8.35 o 
  18   7   5     2851.00     3044.96     62.35 o 
  19   7   5        0.46       -8.13     10.00 o 
 -22   8   5      146.81      138.67     16.27 o 
 -21   8   5      372.39      400.72     22.52 o 
 -20   8   5       73.78       87.79     16.08 o 
 -19   8   5      217.67      235.32     17.36 o 
 -18   8   5     1281.60     1340.04     45.38 o 
 -17   8   5      755.02      765.34     30.33 o 
 -16   8   5     8022.85     7830.78    122.26 o 
 -15   8   5       43.52       33.08      9.07 o 
 -14   8   5     2774.56     2839.31     44.69 o 
 -13   8   5      457.00      464.56     15.31 o 
 -12   8   5     4768.98     4833.19     54.89 o 
 -11   8   5       33.92       38.97      7.26 o 
 -10   8   5     2647.09     2586.21     34.54 o 
  -9   8   5      536.07      539.05     14.86 o 
  -8   8   5     6362.32     6357.74     66.23 o 
  -7   8   5       19.63       15.38      6.28 o 
  -6   8   5     3337.01     3174.37     44.63 o 
  -5   8   5      942.63      909.08     16.94 o 
  -4   8   5     7141.48     7032.88     69.65 o 
  -3   8   5       31.27       16.01      7.82 o 
  -2   8   5    11977.58    11545.70    107.13 o 
  -1   8   5      481.79      463.01     12.69 o 
   0   8   5     1200.21     1153.50     18.89 o 
   1   8   5       58.94       30.71      7.30 o 
   2   8   5    23151.76    22212.02    196.76 o 
   3   8   5      410.47      374.17     16.36 o 
   4   8   5      232.59      244.51     10.73 o 
   5   8   5      101.30      116.32      8.19 o 
   6   8   5     2984.92     2971.92     30.87 o 
   7   8   5        0.91       -2.10      4.32 o 
   8   8   5     1757.71     1837.16     23.30 o 
   9   8   5       96.56       75.63      7.30 o 
  10   8   5     3539.26     3509.84     39.91 o 
  11   8   5       53.91       54.57      7.85 o 
  12   8   5       91.14       73.11      9.64 o 
  13   8   5        3.64       -2.66      7.06 o 
  14   8   5     3740.72     3500.89     76.67 o 
  15   8   5       43.00       30.12     10.73 o 
  16   8   5     3681.47     3797.08     81.89 o 
  17   8   5      495.80      511.79     24.20 o 
  18   8   5      910.76      879.43     42.46 o 
 -21   9   5        1.29        0.60     10.07 o 
 -20   9   5      143.36      155.12     15.91 o 
 -19   9   5      273.61      285.79     19.31 o 
 -18   9   5     4112.30     4113.43     79.98 o 
 -17   9   5       34.81       47.78     12.83 o 
 -16   9   5     2344.77     2180.49     51.84 o 
 -15   9   5        0.31        4.77      8.21 o 
 -14   9   5      104.80      110.49      9.83 o 
 -13   9   5      897.03      901.06     23.65 o 
 -12   9   5     2591.58     2555.57     41.20 o 
 -11   9   5     1781.66     1762.61     32.65 o 
 -10   9   5     2301.81     2093.27     31.00 o 
  -9   9   5        5.02       -5.04      5.24 o 
  -8   9   5      457.91      488.07     17.19 o 
  -7   9   5      275.79      247.95     13.40 o 
  -6   9   5     3263.79     3065.17     70.33 o 
  -5   9   5       26.88       26.62      6.95 o 
  -4   9   5      162.16      132.54     10.03 o 
  -3   9   5      117.78      105.05      7.50 o 
  -2   9   5       18.37        1.93      6.61 o 
  -1   9   5     1393.40     1491.48     22.01 o 
   0   9   5     2981.71     3261.95     39.38 o 
   1   9   5       38.51       29.11      5.67 o 
   2   9   5     1959.84     2012.10     37.08 o 
   3   9   5      172.07      208.36      9.95 o 
   4   9   5      132.92      202.72     10.62 o 
   5   9   5       53.29       43.62      6.90 o 
   6   9   5      512.50      522.22     15.53 o 
   7   9   5       76.78       63.51      7.00 o 
   8   9   5     1937.94     2187.70     27.90 o 
   9   9   5      681.71      679.22     14.90 o 
  10   9   5     2212.70     2138.57     32.61 o 
  11   9   5        8.23        6.02      7.20 o 
  12   9   5      200.04      190.17     13.20 o 
  13   9   5        1.37        0.00      7.61 o 
  14   9   5     1216.65     1083.11     37.32 o 
  15   9   5      156.67      194.05     15.27 o 
  16   9   5     1876.08     2082.46     39.91 o 
  17   9   5      128.35      168.67     17.99 o 
 -21  10   5       50.86       57.20     13.28 o 
 -20  10   5      131.55      136.73     15.81 o 
 -19  10   5        5.91        2.52     12.20 o 
 -18  10   5       25.40       27.60     12.35 o 
 -17  10   5      167.44      162.80     21.45 o 
 -16  10   5     5769.74     6013.55    144.99 o 
 -15  10   5     1408.47     1443.99     39.57 o 
 -14  10   5      870.83      815.73     29.55 o 
 -13  10   5       29.36       25.77      8.52 o 
 -12  10   5        8.54       52.88      9.17 o 
 -11  10   5       25.66        9.68     14.54 o 
 -10  10   5     1208.38     1227.10     24.42 o 
  -9  10   5       13.59       14.28      6.13 o 
  -8  10   5     4067.12     3844.29     53.99 o 
  -7  10   5      327.47      300.72     15.43 o 
  -6  10   5      501.16      495.20     18.90 o 
  -5  10   5        2.94       -5.06      6.37 o 
  -4  10   5     1774.71     1960.36     33.74 o 
  -3  10   5       28.99       22.74      7.46 o 
  -2  10   5        6.35       10.18      6.78 o 
  -1  10   5      195.64      183.10     14.35 o 
   0  10   5      863.27      917.47     22.53 o 
   1  10   5      171.90      174.79     11.91 o 
   2  10   5       32.12       50.50     16.14 o 
   3  10   5       49.01       62.01     13.12 o 
   4  10   5     1202.52     1268.95     27.46 o 
   5  10   5      132.48      121.19     10.96 o 
   6  10   5      150.32      215.23     13.68 o 
   7  10   5      384.96      408.58     15.43 o 
   8  10   5      111.75       62.34      8.61 o 
   9  10   5        2.46        3.08      6.64 o 
  10  10   5     1066.34     1104.91     21.59 o 
  11  10   5      516.06      568.35     24.08 o 
  12  10   5      213.50      208.00     14.10 o 
  13  10   5      156.31      159.43     13.49 o 
  14  10   5       98.18      124.69     12.92 o 
  15  10   5      248.60      239.29     16.56 o 
  16  10   5      357.77      247.14     17.43 o 
  17  10   5      228.94      251.42     17.84 o 
 -20  11   5      596.42      544.56     25.91 o 
 -19  11   5       98.76      115.03     25.16 o 
 -18  11   5     1274.79     1314.96     60.87 o 
 -17  11   5      120.06      117.19     23.49 o 
 -16  11   5       94.03       93.46     20.85 o 
 -15  11   5       53.63       18.38     10.98 o 
 -14  11   5      378.94      343.56     18.24 o 
 -13  11   5        2.61       -1.79      7.96 o 
 -12  11   5     1277.64     1282.79     29.92 o 
 -11  11   5      809.83      804.48     23.70 o 
 -10  11   5    10355.08     9427.78    145.92 o 
  -9  11   5      167.26      161.32     12.51 o 
  -8  11   5     1453.43     1443.63     39.76 o 
  -7  11   5      225.92      201.46     17.15 o 
  -6  11   5     1999.72     1812.37     33.21 o 
  -5  11   5       17.13        9.40      7.25 o 
  -4  11   5      411.22      422.31     16.53 o 
  -3  11   5        4.76       -7.51      7.87 o 
  -2  11   5       13.06       33.89      8.11 o 
  -1  11   5     1911.19     1824.44     33.18 o 
   0  11   5     1655.23     1459.18     29.46 o 
   1  11   5      913.41      960.95     24.08 o 
   2  11   5     2393.82     2204.92     37.68 o 
   3  11   5       36.45       20.01      9.57 o 
   4  11   5     4564.09     4756.52     64.19 o 
   5  11   5       29.53       43.96      9.36 o 
   6  11   5     1245.71     1065.64     26.41 o 
   7  11   5      222.34      214.62     12.51 o 
   8  11   5     6275.15     6498.88     85.27 o 
   9  11   5      353.38      341.43     15.70 o 
  10  11   5       41.46       69.35      9.68 o 
  11  11   5      135.90      155.07     14.48 o 
  12  11   5      498.76      474.00     22.17 o 
  13  11   5        6.55        0.46      8.37 o 
  14  11   5     1685.22     1644.22     34.83 o 
  15  11   5       31.25       18.46     10.06 o 
  16  11   5      759.10      759.38     25.69 o 
 -19  12   5      195.32      188.84     31.15 o 
 -18  12   5      320.37      292.37     35.95 o 
 -17  12   5      103.01       82.68     22.05 o 
 -16  12   5      217.99      187.65     28.28 o 
 -15  12   5        0.72       -2.22     10.17 o 
 -14  12   5      399.68      407.12     19.67 o 
 -13  12   5      124.83      120.86     20.58 o 
 -12  12   5     3495.14     3774.32     58.27 o 
 -11  12   5      114.42       95.73     11.42 o 
 -10  12   5      112.20      141.32     12.81 o 
  -9  12   5        2.16       -8.52      9.72 o 
  -8  12   5     1312.02     1480.34     39.99 o 
  -7  12   5       77.54       50.44     13.54 o 
  -6  12   5      317.59      187.99     16.86 o 
  -5  12   5        0.68       -3.90      9.33 o 
  -4  12   5      300.08      304.48     24.32 o 
  -3  12   5      218.35      208.88     18.02 o 
  -2  12   5    12026.29    12024.62    237.97 o 
  -1  12   5      158.25      184.84     17.61 o 
   0  12   5     2527.27     2376.99     73.81 o 
   1  12   5     1345.06     1365.66     38.38 o 
   2  12   5     9574.33     9454.61    137.26 o 
   3  12   5      152.97      146.16     16.35 o 
   4  12   5     1108.26     1066.76     34.32 o 
   5  12   5        6.54      -13.11     22.29 o 
   6  12   5     4641.59     4686.04     81.08 o 
   7  12   5      423.67      473.91     24.81 o 
   8  12   5      307.96      427.63     24.74 o 
   9  12   5        9.90        0.65      8.85 o 
  10  12   5      309.48      269.06     16.84 o 
  11  12   5      201.20      169.19     27.32 o 
  12  12   5      256.35      309.15     36.43 o 
  13  12   5       47.75       15.58     18.45 o 
  14  12   5     2150.40     2002.43     57.18 o 
  15  12   5       31.57       36.15     17.25 o 
 -18  13   5     1678.82     1749.93     74.77 o 
 -17  13   5      230.50      301.00     37.15 o 
 -16  13   5      587.35      662.15     45.29 o 
 -15  13   5      624.34      656.54     51.64 o 
 -14  13   5     2300.28     2392.81     45.75 o 
 -13  13   5        8.62        0.90      8.47 o 
 -12  13   5        0.53        4.47      8.42 o 
 -11  13   5     1371.10     1359.97     32.89 o 
 -10  13   5      960.61      966.44     29.19 o 
  -9  13   5      459.77      454.92     25.45 o 
  -8  13   5     2083.74     1929.84     47.96 o 
  -7  13   5      299.08      267.13     28.88 o 
  -6  13   5      837.95      875.31     31.85 o 
  -5  13   5       58.55       47.84     12.51 o 
  -4  13   5       13.22       29.32     11.57 o 
  -3  13   5      348.63      338.47     22.68 o 
  -2  13   5     2027.75     2018.46     49.31 o 
  -1  13   5        3.16       -2.23     10.70 o 
   0  13   5     5913.80     5910.11     97.78 o 
   1  13   5       24.30       13.83     30.08 o 
   2  13   5      133.54      136.17     23.73 o 
   3  13   5      325.16      353.42     23.47 o 
   4  13   5     1499.25     1398.02     40.24 o 
   5  13   5        0.05      -20.12     14.26 o 
   6  13   5     1658.22     1787.56     46.09 o 
   7  13   5      378.27      375.61     24.05 o 
   8  13   5     2104.50     2170.84     43.25 o 
   9  13   5      236.92      207.22     16.82 o 
  10  13   5       75.46       74.05     24.80 o 
  11  13   5       15.97       34.75     19.17 o 
  12  13   5     1762.94     1671.32     74.29 o 
  13  13   5        0.75      -19.77     13.18 o 
 -16  14   5       44.74       61.11     24.44 o 
 -15  14   5      135.80      125.27     18.89 o 
 -14  14   5      209.94      195.27     16.96 o 
 -13  14   5       15.58       14.34     10.20 o 
 -12  14   5      407.89      447.79     21.44 o 
 -11  14   5       47.45       47.73     10.96 o 
 -10  14   5        0.22        6.57      9.01 o 
  -9  14   5      170.15      159.71     18.47 o 
  -8  14   5     1103.74     1010.43     54.40 o 
  -7  14   5       53.02       37.32     12.95 o 
  -6  14   5        4.60        7.90     17.85 o 
  -5  14   5        2.02       -2.62     11.39 o 
  -4  14   5       72.53       60.90     14.19 o 
  -3  14   5        6.18       -9.26     10.78 o 
  -2  14   5        0.61        4.06     20.01 o 
  -1  14   5        6.76       -8.73     17.14 o 
   0  14   5       22.54        0.72     11.45 o 
   1  14   5       14.69        8.59     14.14 o 
   2  14   5      200.23      202.52     19.47 o 
   3  14   5        0.28       -9.35     10.88 o 
   4  14   5      910.91      904.86     64.59 o 
   5  14   5      248.52      242.18     20.66 o 
   6  14   5       89.75       98.99     16.10 o 
   7  14   5      450.95      443.14     29.60 o 
   8  14   5      111.30      102.63     13.63 o 
   9  14   5       14.71       13.35     15.57 o 
  10  14   5       31.21       42.62     13.98 o 
  11  14   5      146.50      127.01     27.56 o 
  12  14   5      100.87       68.54     24.44 o 
 -15  15   5       11.80       11.61     14.83 o 
 -14  15   5     1953.78     2025.65     55.62 o 
 -13  15   5      475.02      498.64     24.26 o 
 -12  15   5      192.44      202.30     17.00 o 
 -11  15   5       91.07       80.38     12.91 o 
 -10  15   5      202.60      190.75     16.47 o 
  -9  15   5       52.93       44.87     23.37 o 
  -8  15   5     1183.88     1162.64     40.14 o 
  -7  15   5      385.74      372.79     25.62 o 
  -6  15   5      457.23      456.07     48.29 o 
  -5  15   5       47.09       56.13     15.01 o 
  -4  15   5      242.68      227.45     21.38 o 
  -3  15   5        0.75       -1.23     15.46 o 
  -2  15   5       12.90       -7.63     11.97 o 
  -1  15   5       84.13       67.87     15.62 o 
   0  15   5      139.05      143.87     37.03 o 
   1  15   5       13.08        7.79     12.62 o 
   2  15   5      196.24      171.78     19.57 o 
   3  15   5      169.71      159.96     19.06 o 
   4  15   5     2150.49     2242.91     55.58 o 
   5  15   5        2.74       -8.39     11.97 o 
   6  15   5      313.31      350.86     28.28 o 
   7  15   5       39.53       46.52     15.04 o 
   8  15   5     2044.41     1889.27     50.83 o 
   9  15   5       45.84       68.14     13.00 o 
  10  15   5        3.30        7.19     12.79 o 
 -13  16   5      313.05      359.99     22.72 o 
 -12  16   5     3524.37     3654.68     63.74 o 
 -11  16   5       79.53       71.92     13.99 o 
 -10  16   5      352.44      413.28     28.13 o 
  -9  16   5       92.87       95.12     17.67 o 
  -8  16   5     1498.89     1482.19     46.40 o 
  -7  16   5      906.50      974.44     38.28 o 
  -6  16   5      958.12      984.63     38.45 o 
  -5  16   5      289.45      289.57     24.31 o 
  -4  16   5      779.71      949.69     37.61 o 
  -3  16   5      234.15      241.77     23.04 o 
  -2  16   5      714.28      735.55     34.08 o 
  -1  16   5       61.63       50.87     15.50 o 
   0  16   5       11.26       15.45     14.14 o 
   1  16   5      129.02      112.64     27.08 o 
   2  16   5     4679.57     4878.99     91.76 o 
   3  16   5      116.95      121.66     18.43 o 
   4  16   5     1422.41     1559.65     47.28 o 
   5  16   5       13.25        1.73     13.24 o 
   6  16   5     1740.52     1788.64     50.92 o 
   7  16   5      242.30      304.24     24.83 o 
   8  16   5       62.70       66.35     13.45 o 
 -10  17   5     4867.07     5269.75     82.46 o 
  -9  17   5       70.77       84.15     17.81 o 
  -8  17   5      272.93      299.19     33.79 o 
  -7  17   5       74.35       70.50     19.53 o 
  -6  17   5      747.07      849.55     37.77 o 
  -5  17   5      315.18      323.23     26.86 o 
  -4  17   5      422.88      499.11     31.22 o 
  -3  17   5      199.63      217.45     22.90 o 
  -2  17   5      123.74      125.52     19.62 o 
  -1  17   5       55.60       33.08     15.48 o 
   0  17   5      924.22      913.45     38.72 o 
   1  17   5       30.48       32.10     15.79 o 
   2  17   5      230.08      277.57     25.16 o 
   3  17   5       50.02       74.74     32.35 o 
   4  17   5      597.52      641.88     33.63 o 
   5  17   5       36.66        2.96     17.14 o 
   6  17   5       67.76       83.57     17.94 o 
  -5  18   5      358.83      352.96     28.79 o 
  -4  18   5       26.38        4.31     15.73 o 
  -3  18   5        0.56        7.77     14.94 o 
  -2  18   5      576.80      684.31     36.06 o 
  -1  18   5      106.11       77.53     18.66 o 
   0  18   5      287.65      219.04     24.20 o 
   1  18   5        7.44        2.13     14.50 o 
 -24   0   6     1071.93     1118.21     41.60 o 
 -23   0   6       13.50       21.73     13.17 o 
 -22   0   6     3639.56     3279.81     70.80 o 
 -21   0   6     1233.79     1212.25     39.37 o 
 -20   0   6        4.21       33.91     11.51 o 
 -19   0   6       49.85       61.63     12.12 o 
 -18   0   6      350.73      306.49     22.65 o 
 -17   0   6      494.94      554.66     23.71 o 
 -16   0   6     1092.71     1069.58     30.92 o 
 -15   0   6      211.97      238.70     16.30 o 
 -14   0   6     2999.70     2809.11     52.09 o 
 -13   0   6        3.23        1.10      5.24 o 
 -12   0   6       15.96       71.64      9.88 o 
 -11   0   6     1857.91     1907.89     30.58 o 
 -10   0   6    37181.44    38378.32    388.95 o 
  -9   0   6     2531.98     2625.51     41.32 o 
  -8   0   6      331.65      249.81     23.97 o 
  -7   0   6       41.22       29.26      3.99 o 
  -6   0   6       35.16       60.11      4.36 o 
  -5   0   6      435.00      381.88      8.50 o 
  -3   0   6     4017.82     3538.20     79.08 o 
  -2   0   6    11922.19    10961.86    206.58 o 
  -1   0   6      832.06      777.43     30.68 o 
   0   0   6    16857.98    18794.45    234.87 o 
   1   0   6       94.56       88.37     15.70 o 
   2   0   6     4781.72     5716.30     80.60 o 
   3   0   6       46.42       38.96      4.69 o 
   4   0   6    16291.64    17027.90    253.17 o 
   5   0   6     1915.72     2074.34     31.55 o 
   6   0   6     3130.39     3023.86     62.80 o 
   7   0   6      550.71      539.74     17.97 o 
   8   0   6     7129.52     7124.05     86.04 o 
   9   0   6       36.58       43.57      8.21 o 
  10   0   6     3255.89     3201.41     70.82 o 
  11   0   6      354.32      349.14     19.57 o 
  12   0   6     4889.96     5492.43    202.38 o 
  13   0   6      839.23      808.04     29.65 o 
  14   0   6     6545.27     6748.57    220.12 o 
  15   0   6      116.27      103.65     14.64 o 
  16   0   6     3096.09     3283.27    113.95 o 
  17   0   6        9.14        6.53     10.98 o 
  18   0   6     1371.79     1602.01    126.42 o 
  19   0   6      428.57      467.42     30.31 o 
 -24   1   6       53.38       85.32     12.34 o 
 -23   1   6      204.47      206.26     17.10 o 
 -22   1   6     3174.56     3220.84     49.65 o 
 -21   1   6       16.85       16.08      7.98 o 
 -20   1   6       53.09       56.65      9.15 o 
 -19   1   6        2.39        9.42      6.56 o 
 -18   1   6      144.68      136.52     10.76 o 
 -17   1   6        0.97       -2.83      5.55 o 
 -16   1   6       14.63        6.70      5.66 o 
 -15   1   6       42.14       41.73      6.64 o 
 -14   1   6       39.33       91.73      7.57 o 
 -13   1   6      171.67      152.44      7.88 o 
 -12   1   6     6192.04     5676.90     49.57 o 
 -11   1   6      454.10      429.10      9.74 o 
 -10   1   6      501.21      529.30     17.06 o 
  -9   1   6      538.69      511.89      9.34 o 
  -8   1   6    12491.53    11899.75     89.37 o 
  -7   1   6      112.51      115.85      4.42 o 
  -6   1   6     1580.07     1315.05     14.84 o 
  -5   1   6      451.54      465.41     16.43 o 
  -4   1   6      216.68      213.67     25.04 o 
  -3   1   6      221.81      188.97     19.05 o 
  -2   1   6     1004.61      981.13     32.59 o 
  -1   1   6        0.61        3.58      3.22 o 
   0   1   6      783.36      730.53     11.52 o 
   1   1   6        3.17        0.49      4.29 o 
   2   1   6     4904.04     4953.67     58.80 o 
   3   1   6      337.57      341.15      8.35 o 
   4   1   6     5063.41     5064.96     47.26 o 
   5   1   6        9.66        5.96      3.42 o 
   6   1   6     1322.99     1247.02     16.74 o 
   7   1   6      273.96      268.93      8.58 o 
   8   1   6      769.89      823.23     14.55 o 
   9   1   6      305.99      288.89     10.45 o 
  10   1   6    10381.72    10420.30    104.84 o 
  11   1   6        0.16       -4.42      4.98 o 
  12   1   6      627.99      711.11     19.23 o 
  13   1   6      105.25      102.71      9.81 o 
  14   1   6     1683.75     1654.94     31.15 o 
  15   1   6       95.16      102.39     11.00 o 
  16   1   6      163.56      179.12     13.27 o 
  17   1   6       11.57       11.71      8.02 o 
  18   1   6     2660.48     2646.48     45.55 o 
  19   1   6       74.67       87.23     12.15 o 
 -24   2   6      512.15      605.47     22.73 o 
 -23   2   6       53.25       38.14      9.87 o 
 -22   2   6       63.68       50.80     10.52 o 
 -21   2   6        0.48      -10.45      6.97 o 
 -20   2   6        3.73        1.29      6.92 o 
 -19   2   6      296.70      312.85     17.95 o 
 -18   2   6     2026.36     2059.40     33.87 o 
 -17   2   6       44.43       33.85      7.06 o 
 -16   2   6       85.10       68.23      7.64 o 
 -15   2   6       61.74       64.06      8.89 o 
 -14   2   6      132.41      163.76     11.24 o 
 -13   2   6      189.53      198.90      8.90 o 
 -12   2   6       48.67       56.38      5.10 o 
 -11   2   6        0.12       -5.07      3.38 o 
 -10   2   6      194.49      247.49      8.64 o 
  -9   2   6      204.85      197.08      7.22 o 
  -8   2   6     2311.25     2150.47     26.59 o 
  -7   2   6      832.90      849.05     15.01 o 
  -6   2   6     3531.13     3547.43     43.50 o 
  -5   2   6      222.51      162.25      7.91 o 
  -4   2   6     5696.01     5935.67     85.31 o 
  -3   2   6     2253.74     2200.99     39.20 o 
  -2   2   6     8502.29     8266.21    113.35 o 
  -1   2   6     1368.15     1300.55     30.68 o 
   0   2   6     5940.99     5718.26     76.53 o 
   1   2   6      392.95      410.66     14.15 o 
   2   2   6    27902.30    29584.31    286.39 o 
   3   2   6        1.34       -5.47      3.65 o 
   4   2   6     1073.97     1102.50     17.17 o 
   5   2   6       29.43       33.80      4.47 o 
   6   2   6      572.40      566.54     14.74 o 
   7   2   6       17.48       12.24      4.23 o 
   8   2   6      446.41      384.61     11.74 o 
   9   2   6      187.34      162.10      8.78 o 
  10   2   6     2171.88     2084.02     31.75 o 
  11   2   6      276.53      258.01     15.15 o 
  12   2   6     7882.72     7794.66     85.22 o 
  13   2   6      483.17      525.56     17.55 o 
  14   2   6       88.98      103.19     13.98 o 
  15   2   6       17.49       23.00      7.71 o 
  16   2   6      679.77      651.42     21.47 o 
  17   2   6      301.00      308.68     17.23 o 
  18   2   6        5.35       11.91      8.77 o 
  19   2   6       99.05      109.21     15.05 o 
 -24   3   6      245.42      254.90     17.18 o 
 -23   3   6      109.77      115.36     12.39 o 
 -22   3   6     1017.98     1016.76     26.49 o 
 -21   3   6       19.27        2.31      7.67 o 
 -20   3   6       41.94       59.71      9.23 o 
 -19   3   6       44.29       56.45      8.68 o 
 -18   3   6      173.00      204.64     12.45 o 
 -17   3   6       95.17       91.97      8.91 o 
 -16   3   6      279.82      363.80     13.86 o 
 -15   3   6      183.31      179.56     10.44 o 
 -14   3   6     1960.69     1974.14     29.45 o 
 -13   3   6      316.50      300.15     10.39 o 
 -12   3   6     1164.07     1005.88     16.86 o 
 -11   3   6      459.50      434.63     13.75 o 
 -10   3   6      224.78      293.26     11.52 o 
  -9   3   6      629.20      655.81     13.83 o 
  -8   3   6    15366.13    15500.13    164.62 o 
  -7   3   6      752.26      745.07     27.96 o 
  -6   3   6    11402.29    12160.64    152.39 o 
  -5   3   6       73.30       61.24      6.81 o 
  -4   3   6    26398.99    28302.06    285.64 o 
  -3   3   6       60.30       69.50     11.38 o 
  -2   3   6       12.87        6.49      4.67 o 
  -1   3   6      593.31      554.02     14.87 o 
   0   3   6     3296.11     3673.74     45.16 o 
   1   3   6       36.34       37.79      9.73 o 
   2   3   6     8198.29     9299.45    141.57 o 
   3   3   6      161.91      143.19      6.35 o 
   4   3   6     3903.36     4007.88     48.41 o 
   5   3   6     1201.19     1252.26     20.94 o 
   6   3   6      811.47      829.46     15.57 o 
   7   3   6      138.51      137.01     11.78 o 
   8   3   6      821.11      836.69     24.75 o 
   9   3   6      152.89      150.92      9.87 o 
  10   3   6      347.24      386.35     14.28 o 
  11   3   6      226.63      232.26     14.06 o 
  12   3   6     1165.48     1216.46     28.96 o 
  13   3   6      655.66      632.13     28.51 o 
  14   3   6        6.94        9.97      7.65 o 
  15   3   6       84.90       93.26     11.85 o 
  16   3   6       13.12       13.47      9.26 o 
  17   3   6      105.67      144.59     22.75 o 
  18   3   6     1151.37     1117.93     33.56 o 
  19   3   6      141.04      144.72     16.55 o 
 -24   4   6     2346.56     2476.04     51.80 o 
 -23   4   6      108.58       95.56     14.53 o 
 -22   4   6       93.68      113.17     14.10 o 
 -21   4   6     1191.08     1211.59     28.17 o 
 -20   4   6     2747.08     2826.99     43.98 o 
 -19   4   6        0.96       -0.60      6.83 o 
 -18   4   6     1711.05     1665.11     30.38 o 
 -17   4   6     1100.39     1192.94     26.19 o 
 -16   4   6     3243.89     3084.10     42.11 o 
 -15   4   6      162.91      160.61     11.83 o 
 -14   4   6     5851.07     5612.81     78.75 o 
 -13   4   6      817.54      787.07     27.63 o 
 -12   4   6     2334.91     2172.39     35.11 o 
 -11   4   6      134.56      128.22      8.21 o 
 -10   4   6    24120.74    25362.64    227.00 o 
  -9   4   6     1253.35     1258.23     20.07 o 
  -8   4   6     5421.66     5670.19     51.64 o 
  -7   4   6      147.15      118.37      9.74 o 
  -6   4   6       56.49       47.68      4.94 o 
  -5   4   6     1872.08     1811.69     23.32 o 
  -4   4   6    18470.54    20128.14    206.93 o 
  -3   4   6     2165.07     2170.48     32.06 o 
  -2   4   6     3089.57     2943.02     39.70 o 
  -1   4   6     1089.82     1145.66     23.81 o 
   0   4   6     7387.99     7450.43     84.49 o 
   1   4   6     1801.20     1878.41     56.32 o 
   2   4   6    13414.23    14047.12    137.81 o 
   3   4   6      552.37      550.88     10.21 o 
   4   4   6      141.26      122.17      6.39 o 
   5   4   6        3.75        0.51      3.59 o 
   6   4   6     1539.20     1635.62     22.36 o 
   7   4   6       81.78       79.22      6.68 o 
   8   4   6    13325.37    13209.87    113.89 o 
   9   4   6      580.20      568.80     16.30 o 
  10   4   6    11986.27    12461.75    123.48 o 
  11   4   6      116.20      129.30     13.63 o 
  12   4   6     2174.62     2150.17     40.06 o 
  13   4   6        4.88        2.14      6.83 o 
  14   4   6     1853.30     1885.66     39.23 o 
  15   4   6        8.49        7.27      8.06 o 
  16   4   6     4119.98     4098.47     84.17 o 
  17   4   6       41.83       39.90     10.97 o 
  18   4   6      657.61      625.26     26.28 o 
  19   4   6       46.12       31.38     15.99 o 
 -23   5   6      332.87      309.51     21.89 o 
 -22   5   6     3096.87     3214.97     70.40 o 
 -21   5   6        1.83       -9.32      8.56 o 
 -20   5   6      810.96      825.16     26.64 o 
 -19   5   6      565.07      606.99     22.55 o 
 -18   5   6       22.82       33.24     10.92 o 
 -17   5   6      123.05      135.90     12.32 o 
 -16   5   6     2950.33     2951.87     47.82 o 
 -15   5   6      244.44      223.52     11.63 o 
 -14   5   6     4753.50     4350.85     57.57 o 
 -13   5   6      888.70      840.48     21.43 o 
 -12   5   6      260.86      221.71     17.35 o 
 -11   5   6      472.90      474.79     13.22 o 
 -10   5   6       28.69       75.97      6.28 o 
  -9   5   6     1366.97     1366.61     20.14 o 
  -8   5   6    17622.58    16815.50    173.37 o 
  -7   5   6     1379.08     1309.32     19.97 o 
  -6   5   6        1.38       37.70      4.65 o 
  -5   5   6       35.32        8.88     16.67 o 
  -4   5   6    46322.57    47406.76    471.99 o 
  -3   5   6      578.03      472.86     18.92 o 
  -2   5   6    24612.69    27280.86    276.50 o 
  -1   5   6       17.88       14.96      9.71 o 
   0   5   6    16105.34    15033.10    158.40 o 
   1   5   6      503.57      498.32     15.09 o 
   2   5   6      842.32      902.11     16.44 o 
   3   5   6      375.11      357.05     12.87 o 
   4   5   6     9639.69     9573.58     82.64 o 
   5   5   6      199.91      238.62     10.81 o 
   6   5   6     1841.94     1822.16     21.98 o 
   7   5   6      548.42      555.91     12.39 o 
   8   5   6     7351.73     7299.89     62.19 o 
   9   5   6      271.56      288.35     10.20 o 
  10   5   6     1671.91     1775.08     25.64 o 
  11   5   6      546.97      533.36     17.11 o 
  12   5   6     1129.63     1151.81     25.09 o 
  13   5   6       54.54       57.01      8.81 o 
  14   5   6     2772.13     2766.23     59.83 o 
  15   5   6        1.04       11.28      8.34 o 
  16   5   6      161.22      146.26     14.99 o 
  17   5   6      178.49      146.62     15.12 o 
  18   5   6      419.14      376.82     26.17 o 
  19   5   6        2.20       -7.16      9.39 o 
 -23   6   6      388.20      451.73     30.90 o 
 -22   6   6     1275.42     1268.03     35.11 o 
 -21   6   6      534.89      556.64     23.65 o 
 -20   6   6      795.86      805.88     26.71 o 
 -19   6   6      149.33      150.11     13.95 o 
 -18   6   6     1200.22     1253.91     31.06 o 
 -17   6   6      313.05      294.44     16.66 o 
 -16   6   6     1851.26     1963.68     37.68 o 
 -15   6   6      305.74      322.85     15.74 o 
 -14   6   6    10161.05    10114.63    134.87 o 
 -13   6   6      952.36      954.77     17.57 o 
 -12   6   6      481.46      515.61     13.05 o 
 -11   6   6      220.83      203.55      9.04 o 
 -10   6   6     9685.21     9414.31    133.56 o 
  -9   6   6      759.35      710.02     26.12 o 
  -8   6   6     5421.42     5160.26     71.64 o 
  -7   6   6      197.27      181.93      8.32 o 
  -6   6   6     5871.77     5675.11     67.98 o 
  -5   6   6     1704.43     1713.65     28.16 o 
  -3   6   6      563.80      603.14     17.30 o 
  -2   6   6     3188.10     4023.87     55.45 o 
  -1   6   6      211.97      239.33     11.41 o 
   0   6   6      908.97     1100.07     59.19 o 
   1   6   6       69.36       61.89      8.32 o 
   2   6   6     2064.45     2170.81     33.70 o 
   3   6   6      385.99      362.95     20.36 o 
   4   6   6    19129.83    19440.59    157.54 o 
   5   6   6      341.66      361.48     14.20 o 
   6   6   6     5183.36     4914.69     44.29 o 
   7   6   6     1033.48     1099.92     15.76 o 
   8   6   6        3.45       43.62      5.00 o 
   9   6   6        8.85       11.15      4.56 o 
  10   6   6        6.98        7.04      4.56 o 
  11   6   6        0.50        3.37      6.36 o 
  12   6   6     2126.38     1982.37     34.20 o 
  13   6   6       42.06       33.02      8.57 o 
  14   6   6        3.21      -10.35      6.90 o 
  15   6   6       13.13       13.00      8.18 o 
  16   6   6     2284.06     2219.38     45.18 o 
  17   6   6      290.96      284.41     17.40 o 
  18   6   6      741.32      870.06     27.19 o 
 -23   7   6       45.12       66.70     13.36 o 
 -22   7   6       11.88       59.94     12.13 o 
 -21   7   6       12.27       -1.18      9.53 o 
 -20   7   6      352.03      338.18     20.46 o 
 -19   7   6        5.59       16.43      9.37 o 
 -18   7   6      660.41      731.07     24.64 o 
 -17   7   6      210.94      224.54     15.54 o 
 -16   7   6      100.27      102.09     17.97 o 
 -15   7   6       17.72        7.84      8.91 o 
 -13   7   6        2.46       -1.63      5.12 o 
 -12   7   6     2667.31     2851.05     33.49 o 
 -11   7   6      148.44      157.19     13.73 o 
 -10   7   6     1006.26     1101.42     29.68 o 
  -9   7   6        4.19       -4.73      5.47 o 
  -8   7   6       24.91       77.49      6.00 o 
  -7   7   6       15.32       13.25      4.59 o 
  -6   7   6      548.61      688.54     15.45 o 
  -5   7   6      372.64      341.03     12.89 o 
  -4   7   6       54.64       48.17      9.77 o 
  -3   7   6      311.28      331.55     12.80 o 
  -2   7   6     2606.60     2958.83     40.72 o 
  -1   7   6      215.27      211.28     10.98 o 
   0   7   6     1947.32     2226.63     30.45 o 
   1   7   6       33.62       35.10      6.35 o 
   2   7   6     1013.70      816.73     26.98 o 
   3   7   6       33.50       25.91      6.37 o 
   4   7   6       89.08      105.46      8.28 o 
   5   7   6       40.28       35.76      5.33 o 
   6   7   6      803.55      931.30     15.81 o 
   7   7   6      256.94      245.66      9.47 o 
   8   7   6      198.84      242.72      8.82 o 
   9   7   6      197.69      160.56      7.72 o 
  10   7   6     1016.77      986.68     16.18 o 
  11   7   6      156.17      163.44     10.61 o 
  12   7   6        0.05       12.37      7.35 o 
  13   7   6      322.67      310.40     16.13 o 
  14   7   6       12.90       14.39      8.13 o 
  15   7   6      422.36      426.73     18.77 o 
  16   7   6      356.26      363.30     20.72 o 
  17   7   6        1.02        5.32      9.53 o 
  18   7   6      635.53      686.04     29.72 o 
 -22   8   6     1005.92      995.65     34.14 o 
 -21   8   6      242.82      259.20     19.41 o 
 -20   8   6        9.09       55.45     11.47 o 
 -19   8   6      165.12      163.95     19.42 o 
 -18   8   6       35.75       61.40     10.96 o 
 -17   8   6      178.29      175.56     17.39 o 
 -16   8   6      531.63      579.74     42.90 o 
 -15   8   6      293.79      294.93     13.51 o 
 -14   8   6     3759.20     3882.61     47.88 o 
 -13   8   6      795.58      797.09     22.31 o 
 -12   8   6       44.66       74.75      7.94 o 
 -11   8   6      214.56      231.21     11.47 o 
 -10   8   6     7267.36     7658.88     78.55 o 
  -9   8   6      316.58      347.61     13.07 o 
  -8   8   6     1092.61     1226.06     21.96 o 
  -7   8   6      110.48       96.22      7.78 o 
  -6   8   6     1742.17     1655.31     33.76 o 
  -5   8   6      248.28      236.15     10.26 o 
  -4   8   6      701.17      827.80     16.81 o 
  -3   8   6      209.58      236.64     10.24 o 
  -2   8   6     3495.51     3369.91     39.59 o 
  -1   8   6      340.12      317.15     12.83 o 
   0   8   6     2088.91     2115.24     28.83 o 
   1   8   6       96.00       99.54      7.55 o 
   2   8   6     1210.19     1369.39     22.48 o 
   3   8   6        4.11        1.76      6.47 o 
   4   8   6     3312.15     3294.28     40.46 o 
   5   8   6      782.14      800.56     18.78 o 
   6   8   6     1727.48     1637.24     21.72 o 
   7   8   6       51.60       55.14      6.38 o 
   8   8   6      817.54      754.35     15.26 o 
   9   8   6       24.75        4.62      4.87 o 
  10   8   6      123.29      166.69     13.49 o 
  11   8   6       16.58       12.26      6.62 o 
  12   8   6     2152.98     2069.98     41.64 o 
  13   8   6      172.36      182.79     14.94 o 
  14   8   6     1238.34     1227.75     29.02 o 
  15   8   6      211.36      191.15     14.82 o 
  16   8   6      193.40      200.50     15.29 o 
  17   8   6        0.07      -13.22      8.99 o 
 -21   9   6      114.17      118.71     15.48 o 
 -20   9   6      665.84      679.13     42.58 o 
 -19   9   6      779.67      840.81     28.63 o 
 -18   9   6     4898.92     4848.90    102.69 o 
 -17   9   6       17.92       17.60     11.49 o 
 -16   9   6     5604.24     5559.16     94.98 o 
 -15   9   6       92.46      101.43     11.00 o 
 -14   9   6      247.29      220.89     13.74 o 
 -13   9   6      590.48      589.92     29.85 o 
 -12   9   6     4061.29     3792.80     47.35 o 
 -11   9   6     1287.08     1367.44     25.04 o 
 -10   9   6     1229.02     1225.07     23.30 o 
  -9   9   6      588.48      529.95     15.96 o 
  -8   9   6    11009.90     9967.47    113.45 o 
  -7   9   6     1894.25     1934.03     34.28 o 
  -6   9   6      372.18      381.94     13.00 o 
  -5   9   6        0.57       -7.73      5.15 o 
  -4   9   6    14251.86    14379.39    132.99 o 
  -3   9   6     1396.60     1489.07     23.28 o 
  -2   9   6      834.64      756.42     18.58 o 
  -1   9   6        4.79       -6.80      5.16 o 
   0   9   6     3282.68     3335.79     45.90 o 
   1   9   6      136.69      135.39      9.86 o 
   2   9   6      552.12      529.41     14.70 o 
   3   9   6        2.27       13.06      5.99 o 
   4   9   6     1976.59     1722.09     26.89 o 
   5   9   6      475.27      525.98     18.85 o 
   6   9   6     2087.97     2028.52     27.66 o 
   7   9   6      250.93      222.82     10.44 o 
   8   9   6     2701.36     2626.63     30.45 o 
   9   9   6      158.95      143.24      9.63 o 
  10   9   6     2599.39     2778.98     56.02 o 
  11   9   6      161.48      184.82     13.17 o 
  12   9   6     1289.76     1262.88     41.13 o 
  13   9   6       81.23       75.08     10.75 o 
  14   9   6     6512.66     6415.01    116.38 o 
  15   9   6       11.43        6.97      9.04 o 
  16   9   6        9.95        3.64      9.23 o 
 -21  10   6       12.38        6.06     10.98 o 
 -20  10   6      568.02      623.71     26.81 o 
 -19  10   6        0.97        1.21     11.73 o 
 -18  10   6     1663.18     1713.98     67.34 o 
 -17  10   6     1275.60     1359.06     57.52 o 
 -16  10   6        2.17       36.19     15.10 o 
 -15  10   6      243.44      235.75     15.27 o 
 -14  10   6     2735.35     2800.22     47.20 o 
 -13  10   6      276.51      322.95     16.39 o 
 -12  10   6      101.23      120.00     17.58 o 
 -11  10   6      279.94      232.96     12.37 o 
 -10  10   6     6501.14     6286.57     68.93 o 
  -9  10   6       40.45       23.07      6.85 o 
  -8  10   6     1171.21     1066.94     25.61 o 
  -7  10   6      157.18      147.39     12.19 o 
  -6  10   6    13003.34    12664.71    140.21 o 
  -5  10   6      962.00      981.64     42.30 o 
  -4  10   6      721.64      832.64     22.52 o 
  -3  10   6      538.37      497.74     34.12 o 
  -2  10   6     4771.31     4418.39    102.25 o 
  -1  10   6      146.09      103.44     10.59 o 
   0  10   6     3682.86     3802.89     80.80 o 
   1  10   6      689.44      660.17     23.59 o 
   2  10   6     6077.47     5900.18     75.01 o 
   3  10   6       42.10       51.37      9.30 o 
   4  10   6      303.62      368.20     21.78 o 
   5  10   6        5.68        0.87      9.13 o 
   6  10   6      656.67      726.14     19.58 o 
   7  10   6       48.89       38.44      8.14 o 
   8  10   6     1689.24     1775.32     35.59 o 
   9  10   6      807.15      862.81     29.68 o 
  10  10   6     3329.55     3398.61     55.59 o 
  11  10   6       29.71       13.41      8.13 o 
  12  10   6      940.58      927.23     25.03 o 
  13  10   6      139.36      149.40     13.76 o 
  14  10   6      284.99      282.21     19.96 o 
  15  10   6       31.68       28.34     10.31 o 
  16  10   6     2073.83     1860.32     76.65 o 
 -20  11   6      265.05      273.57     25.39 o 
 -19  11   6       22.68       16.06     16.78 o 
 -18  11   6       83.71      141.87     25.40 o 
 -17  11   6      511.33      561.98     40.26 o 
 -16  11   6      681.83      697.86     42.42 o 
 -15  11   6       88.36      105.46     12.31 o 
 -14  11   6        3.05       34.10      9.03 o 
 -13  11   6        7.97        5.31      8.52 o 
 -12  11   6      820.53      842.13     24.62 o 
 -11  11   6       18.89       13.87      8.11 o 
 -10  11   6       96.90      130.45     10.24 o 
  -9  11   6      439.52      431.57     15.87 o 
  -8  11   6     1522.78     1597.86     32.47 o 
  -7  11   6        0.48      -10.53      7.02 o 
  -6  11   6     1240.34     1225.94     27.61 o 
  -5  11   6      525.61      521.09     18.77 o 
  -4  11   6      382.26      376.82     24.55 o 
  -3  11   6      136.93      126.29     11.72 o 
  -2  11   6     3145.00     3178.02     48.43 o 
  -1  11   6      212.92      214.63     13.78 o 
   0  11   6      630.20      609.95     25.15 o 
   1  11   6      104.15       74.52     10.58 o 
   2  11   6     6531.09     6453.02     81.64 o 
   3  11   6     1160.23     1177.43     28.19 o 
   4  11   6     4221.80     4327.56     61.16 o 
   5  11   6        0.94        1.43      8.19 o 
   6  11   6     1850.73     1890.43     40.32 o 
   7  11   6       37.88       47.76      8.99 o 
   8  11   6     4761.00     4835.57     71.53 o 
   9  11   6      144.70      159.61     12.32 o 
  10  11   6      388.70      363.33     19.75 o 
  11  11   6       27.67       12.86     12.32 o 
  12  11   6     1460.39     1467.32     37.12 o 
  13  11   6      198.89      214.65     15.40 o 
  14  11   6       96.11       95.09     12.20 o 
  15  11   6       19.02        6.37     10.09 o 
 -19  12   6        0.52       -7.43     16.54 o 
 -18  12   6       69.18       68.06     22.05 o 
 -17  12   6        0.59       -5.75     14.62 o 
 -16  12   6       75.74       81.48     19.89 o 
 -15  12   6       37.21       38.54     12.61 o 
 -14  12   6      195.88      223.46     15.70 o 
 -13  12   6       84.01       79.44     11.28 o 
 -12  12   6       83.78       97.34     14.62 o 
 -11  12   6       99.35       71.93     10.84 o 
 -10  12   6      123.58      158.84     13.19 o 
  -9  12   6      255.88      236.81     19.36 o 
  -8  12   6       14.08       52.29     24.08 o 
  -7  12   6       22.38       21.19     10.94 o 
  -6  12   6      729.82      659.11     27.84 o 
  -5  12   6        0.36        1.30      9.73 o 
  -4  12   6       92.84      104.22     14.73 o 
  -3  12   6      939.31      895.64     69.02 o 
  -2  12   6     6591.09     6449.01    103.37 o 
  -1  12   6      584.51      629.23     30.32 o 
   0  12   6      497.45      579.57     69.02 o 
   1  12   6        9.82       19.11     11.26 o 
   2  12   6      409.20      420.90     45.17 o 
   3  12   6        0.51       -6.86      9.79 o 
   4  12   6       23.51       29.24     11.69 o 
   5  12   6       31.54       25.01     11.98 o 
   6  12   6     1923.26     1939.65     63.27 o 
   7  12   6        1.28       -2.14      8.36 o 
   8  12   6     2679.76     2601.02     75.28 o 
   9  12   6       61.01       50.78     10.73 o 
  10  12   6       89.29      101.86     15.73 o 
  11  12   6      173.22      175.90     29.72 o 
  12  12   6        3.09        6.57     11.86 o 
  13  12   6        3.52       -6.50     12.46 o 
  14  12   6       94.93      124.46     19.82 o 
 -17  13   6       33.12       46.01     20.37 o 
 -16  13   6        7.47       -7.67     15.34 o 
 -15  13   6      142.13      142.04     18.25 o 
 -14  13   6        1.20        9.53      9.73 o 
 -13  13   6        7.67        7.18      9.31 o 
 -12  13   6      460.74      483.46     21.53 o 
 -11  13   6        0.54      -11.85      7.90 o 
 -10  13   6     2160.81     1964.75     85.09 o 
  -9  13   6      267.35      238.55     20.82 o 
  -8  13   6     2309.45     2214.93     52.45 o 
  -7  13   6      121.71      103.92     17.97 o 
  -6  13   6      140.23      184.22     18.26 o 
  -5  13   6        0.72      -14.38      9.59 o 
  -4  13   6      729.21      805.35     31.52 o 
  -3  13   6      240.16      238.21     20.39 o 
  -2  13   6      208.64      174.26     18.05 o 
  -1  13   6        0.47       -8.77     10.47 o 
   0  13   6      588.48      610.61     28.64 o 
   1  13   6      517.37      552.85     27.53 o 
   2  13   6      379.25      323.78     22.61 o 
   3  13   6       63.86       48.03     13.45 o 
   4  13   6     1629.72     1497.03     70.58 o 
   5  13   6        6.53       -6.50     10.68 o 
   6  13   6     1551.42     1576.43     52.12 o 
   7  13   6       63.41       40.59     13.52 o 
   8  13   6        5.41       13.57     10.10 o 
   9  13   6      231.36      222.43     16.88 o 
  10  13   6      728.85      707.29     32.55 o 
  11  13   6        0.22       -2.16     17.02 o 
  12  13   6      702.15      623.57     47.69 o 
 -16  14   6     2405.28     2678.82     92.74 o 
 -15  14   6       82.55       86.26     16.91 o 
 -14  14   6      583.29      660.74     25.92 o 
 -13  14   6       36.63       32.32     10.83 o 
 -12  14   6      447.53      387.07     33.62 o 
 -11  14   6        0.68      -13.05      9.01 o 
 -10  14   6     2202.53     2076.40     58.76 o 
  -9  14   6      156.69      148.64     24.44 o 
  -8  14   6       15.23       27.23     13.06 o 
  -7  14   6       11.80        8.94     12.26 o 
  -6  14   6      307.80      314.29     23.47 o 
  -5  14   6       52.38       30.95     15.82 o 
  -4  14   6     1310.49     1250.18     43.86 o 
  -3  14   6      722.45      753.46     45.29 o 
  -2  14   6     6085.28     5943.86    101.76 o 
  -1  14   6      262.85      302.10     23.21 o 
   0  14   6      793.31      689.78     39.06 o 
   1  14   6       76.82       91.61     25.16 o 
   2  14   6      348.18      313.35     23.36 o 
   3  14   6      165.56      164.26     18.89 o 
   4  14   6     3929.05     3957.48    106.76 o 
   5  14   6       46.57       37.05     13.88 o 
   6  14   6     2239.18     2262.26     55.33 o 
   7  14   6       64.63       61.44     12.28 o 
   8  14   6     1303.11     1345.77     37.48 o 
   9  14   6      388.09      349.35     20.76 o 
  10  14   6       34.12       37.21     14.15 o 
  11  14   6       12.15        6.47     18.21 o 
 -14  15   6        1.11       26.78     11.96 o 
 -13  15   6       80.71       75.68     14.70 o 
 -12  15   6     2213.60     2341.97     77.47 o 
 -11  15   6       64.12       51.81     12.55 o 
 -10  15   6      440.23      404.20     45.96 o 
  -9  15   6      106.07       80.67     16.57 o 
  -8  15   6     3530.01     3389.12     72.25 o 
  -7  15   6      263.21      263.31     23.02 o 
  -6  15   6        7.59       19.39     13.57 o 
  -5  15   6      228.23      255.19     27.44 o 
  -4  15   6     1011.11     1090.97     39.22 o 
  -3  15   6       33.12       28.28     14.38 o 
  -2  15   6      101.06       81.31     19.77 o 
  -1  15   6       24.51       28.26     16.90 o 
   0  15   6      253.83      230.74     22.20 o 
   1  15   6       36.52       19.61     14.21 o 
   2  15   6     2975.24     2936.89     65.74 o 
   3  15   6      445.80      497.14     29.28 o 
   4  15   6     1383.71     1481.64     45.67 o 
   5  15   6       45.83       41.45     21.21 o 
   6  15   6     1920.47     2196.47     98.74 o 
   7  15   6        2.13       -1.34     10.39 o 
   8  15   6     3178.72     3338.90     60.01 o 
   9  15   6      250.29      253.98     24.02 o 
 -12  16   6      379.99      401.98     24.25 o 
 -11  16   6        0.24        2.52     10.38 o 
 -10  16   6      300.90      273.57     19.87 o 
  -9  16   6        4.19        7.50     13.59 o 
  -8  16   6       19.84       41.09     15.18 o 
  -7  16   6      209.84      193.58     21.74 o 
  -6  16   6       18.21       35.92     15.31 o 
  -5  16   6       35.13        9.32     13.96 o 
  -4  16   6      857.89      783.78     35.31 o 
  -3  16   6       25.43       31.37     28.52 o 
  -2  16   6     1673.91     1497.22     69.86 o 
  -1  16   6       29.99       18.24     14.57 o 
   0  16   6     1159.80     1101.82     54.40 o 
   1  16   6      228.17      233.95     40.38 o 
   2  16   6        6.49       18.60     26.24 o 
   3  16   6       45.16       31.43     25.76 o 
   4  16   6      452.54      492.22     30.15 o 
   5  16   6      131.16      118.22     19.07 o 
   6  16   6       18.97        8.37     14.39 o 
   7  16   6        0.99        6.73     11.31 o 
  -9  17   6        0.02      -13.96     13.58 o 
  -8  17   6      410.62      392.65     29.48 o 
  -7  17   6      235.23      232.10     24.16 o 
  -6  17   6        2.42       13.21     15.05 o 
  -5  17   6      308.70      290.91     26.13 o 
  -4  17   6       47.87       42.85     16.51 o 
  -3  17   6        1.06      -10.00     14.02 o 
  -2  17   6      105.24       87.31     18.68 o 
  -1  17   6       57.41       61.72     17.44 o 
   0  17   6        6.87        8.61     14.40 o 
   1  17   6      156.08      162.30     21.74 o 
   2  17   6      438.22      399.06     28.78 o 
   3  17   6       47.69       42.37     16.52 o 
   4  17   6       20.65       44.25     16.49 o 
 -24   1   7      222.82      195.99     17.62 o 
 -23   1   7      188.47      203.51     15.30 o 
 -22   1   7      182.20      209.43     15.25 o 
 -21   1   7       81.09       77.97     10.18 o 
 -20   1   7      136.47      151.47     12.00 o 
 -19   1   7        5.52       -4.44      6.28 o 
 -18   1   7      667.82      737.37     19.65 o 
 -17   1   7      212.83      194.21     11.37 o 
 -16   1   7     1057.02     1085.04     21.86 o 
 -15   1   7        1.66        5.19      5.25 o 
 -14   1   7      684.31      729.50     14.39 o 
 -13   1   7      784.04      832.61     14.52 o 
 -12   1   7      523.69      451.32     10.46 o 
 -11   1   7       29.04       25.23      4.32 o 
 -10   1   7     4416.99     4182.78     37.08 o 
  -9   1   7     1543.30     1460.63     16.57 o 
  -8   1   7     6646.97     6528.50     60.34 o 
  -7   1   7        0.55       -4.34      2.89 o 
  -6   1   7     1561.40     1662.82     34.65 o 
  -5   1   7      249.82      201.89     16.54 o 
  -4   1   7        2.25       45.21      9.35 o 
  -3   1   7       17.92      -10.17      6.78 o 
  -2   1   7    15272.00    14762.67    187.30 o 
  -1   1   7     1758.92     1712.47     25.95 o 
   0   1   7     8984.38     8857.65     86.13 o 
   1   1   7     1570.25     1621.22     21.48 o 
   2   1   7       95.87      121.66     12.75 o 
   3   1   7       48.31       50.67      4.51 o 
   4   1   7     4348.70     4934.08     47.07 o 
   5   1   7      533.49      557.15     12.26 o 
   6   1   7     2166.96     2074.39     26.50 o 
   7   1   7      137.10      148.94      7.37 o 
   8   1   7      352.52      374.68     17.26 o 
   9   1   7      548.86      542.43     13.88 o 
  10   1   7      582.19      565.61     15.83 o 
  11   1   7       94.55       82.16      9.75 o 
  12   1   7     6257.93     6301.57     59.84 o 
  13   1   7       59.54       47.45      7.29 o 
  14   1   7     2167.80     2275.32     34.37 o 
  15   1   7       27.85       33.88      8.42 o 
  16   1   7     1033.64     1061.51     29.61 o 
  17   1   7       85.85       98.89     11.85 o 
  18   1   7     1668.26     1735.41     46.18 o 
 -24   2   7       26.09       31.86     10.38 o 
 -23   2   7      509.95      586.90     21.44 o 
 -22   2   7     6819.34     6888.49     82.71 o 
 -21   2   7      157.52      185.14     13.34 o 
 -20   2   7      426.58      394.24     22.73 o 
 -19   2   7      527.83      515.46     17.38 o 
 -18   2   7     2995.43     3146.81     43.93 o 
 -17   2   7      166.45      151.94     10.44 o 
 -16   2   7      116.52       97.43      8.61 o 
 -15   2   7     1476.03     1582.34     26.07 o 
 -14   2   7     5732.45     6154.61     59.64 o 
 -13   2   7      428.94      433.88     11.04 o 
 -12   2   7     5387.07     4985.15     49.76 o 
 -11   2   7      682.96      647.08     11.62 o 
 -10   2   7     1899.92     1731.96     19.51 o 
  -9   2   7      139.36      106.41      7.12 o 
  -8   2   7     9464.55     8406.18     82.44 o 
  -7   2   7     4686.28     4475.35     54.04 o 
  -6   2   7     8152.73     7224.31    103.61 o 
  -5   2   7       59.30       41.87      8.13 o 
  -4   2   7      134.21      189.41     12.71 o 
  -3   2   7      541.55      455.88     17.68 o 
  -2   2   7      699.04      715.12     21.41 o 
  -1   2   7       23.47      -10.34      6.89 o 
   0   2   7     7406.72     7465.08    113.50 o 
   1   2   7        1.68       -1.94      3.79 o 
   2   2   7      740.37      840.85     13.05 o 
   3   2   7      335.15      302.64      9.43 o 
   4   2   7    11212.04    11390.85    102.50 o 
   5   2   7       33.64       29.60      5.14 o 
   6   2   7      475.35      508.67     12.43 o 
   7   2   7      550.19      570.94     14.92 o 
   8   2   7    15286.66    16210.14    137.33 o 
   9   2   7      137.70      144.62     10.84 o 
  10   2   7     1234.24     1354.11     23.25 o 
  11   2   7     1564.16     1673.34     50.29 o 
  12   2   7      387.82      353.92     14.27 o 
  13   2   7      530.15      512.72     16.57 o 
  14   2   7      694.98      652.82     20.84 o 
  15   2   7      172.01      156.97     16.12 o 
  16   2   7     1996.55     2172.36     49.50 o 
  17   2   7       14.89       21.09      9.38 o 
  18   2   7     4593.76     4621.23    103.88 o 
 -24   3   7      786.17      895.60     26.65 o 
 -23   3   7      562.14      691.78     22.93 o 
 -22   3   7      364.65      273.83     21.82 o 
 -21   3   7        1.49        1.68      7.47 o 
 -20   3   7     1696.17     1921.39     34.25 o 
 -19   3   7       53.40       66.65      8.92 o 
 -18   3   7     1745.44     1707.16     30.29 o 
 -17   3   7       71.07       71.57      8.38 o 
 -16   3   7       21.03       28.31      6.53 o 
 -15   3   7       20.59       20.31      5.96 o 
 -14   3   7       48.44       20.65      7.97 o 
 -13   3   7     1143.74     1173.14     17.64 o 
 -12   3   7     5885.13     5503.80     48.69 o 
 -11   3   7       55.87       39.03      5.68 o 
 -10   3   7     1349.70     1415.20     21.78 o 
  -9   3   7       13.72       20.94      4.28 o 
  -8   3   7     1879.40     2231.67     35.58 o 
  -7   3   7     1127.58     1098.56     19.62 o 
  -6   3   7    13619.41    13627.90    161.80 o 
  -5   3   7      877.62      870.14     41.46 o 
  -4   3   7     3381.68     2984.99     50.90 o 
  -3   3   7      487.25      441.11     17.56 o 
  -2   3   7     1952.82     1910.08     37.49 o 
  -1   3   7      900.07      882.15     33.31 o 
   0   3   7       30.27       33.78      4.48 o 
   1   3   7     1157.83     1140.75     15.17 o 
   2   3   7    22558.95    22222.09    177.54 o 
   3   3   7     1251.36     1240.61     19.08 o 
   4   3   7     1719.20     1678.44     27.38 o 
   5   3   7      316.10      316.96     10.65 o 
   6   3   7     5413.92     5687.29     54.98 o 
   7   3   7        6.96       -3.75      4.29 o 
   8   3   7      796.47      773.47     16.57 o 
   9   3   7        0.96       -7.38      4.92 o 
  10   3   7     1063.47     1099.69     20.90 o 
  11   3   7      167.62      163.82     12.81 o 
  12   3   7       46.07       76.42      8.55 o 
  13   3   7       20.60       21.15      7.27 o 
  14   3   7     3340.63     3526.88     69.08 o 
  15   3   7       20.76       13.98      8.56 o 
  16   3   7     2165.23     2203.92     68.18 o 
  17   3   7      510.15      559.11     26.81 o 
  18   3   7     1127.72     1095.79     44.65 o 
 -24   4   7        0.14        1.84     10.24 o 
 -23   4   7        0.64        9.12     10.17 o 
 -22   4   7      238.57      222.29     17.30 o 
 -21   4   7      187.80      163.39     15.19 o 
 -20   4   7      119.93      121.85     15.85 o 
 -19   4   7       52.86       40.94      9.99 o 
 -18   4   7       20.10       30.81      8.43 o 
 -17   4   7       11.41        5.27      7.41 o 
 -16   4   7        9.35       10.39     11.79 o 
 -15   4   7       48.18       37.24      7.56 o 
 -14   4   7       19.72       32.18      6.37 o 
 -13   4   7      494.30      460.99     23.80 o 
 -12   4   7     3632.49     3546.56     43.15 o 
 -11   4   7      364.82      323.25     11.60 o 
 -10   4   7       16.79       24.88      4.96 o 
  -9   4   7        9.34        8.51      4.96 o 
  -8   4   7     1130.87     1292.82     29.80 o 
  -7   4   7        2.78       -6.86      4.61 o 
  -6   4   7       10.68       16.21      4.47 o 
  -5   4   7     4865.01     4934.85     50.81 o 
  -4   4   7     4522.22     4701.45     48.54 o 
  -3   4   7       87.40       75.46      8.07 o 
  -2   4   7     6894.84     6958.67     81.00 o 
  -1   4   7      656.12      611.61     26.21 o 
   0   4   7     2849.80     2734.83     39.79 o 
   1   4   7      115.82       89.79      8.49 o 
   2   4   7     1141.06     1287.77     17.55 o 
   3   4   7      257.27      234.12      8.74 o 
   4   4   7     6985.71     6699.27     61.37 o 
   5   4   7     1097.37     1041.33     17.26 o 
   6   4   7      747.85      809.34     22.24 o 
   7   4   7        8.24        6.77      4.87 o 
   8   4   7       10.80       21.76      5.76 o 
   9   4   7        7.92       13.46      5.80 o 
  10   4   7     1007.50      922.85     19.40 o 
  11   4   7        3.13       -5.64      5.78 o 
  12   4   7     2651.84     2660.53     36.51 o 
  13   4   7      100.59       94.72      9.48 o 
  14   4   7      118.34      124.96     10.60 o 
  15   4   7      148.35      162.38     13.31 o 
  16   4   7       80.17       65.86     11.05 o 
  17   4   7       23.25        9.42      9.03 o 
  18   4   7      329.83      305.61     18.77 o 
 -23   5   7      365.01      392.25     22.78 o 
 -22   5   7      508.34      481.60     22.84 o 
 -21   5   7        1.92      -11.83      7.88 o 
 -20   5   7     1531.07     1507.18     35.44 o 
 -19   5   7      307.05      355.88     18.57 o 
 -18   5   7        2.14       54.02     17.83 o 
 -17   5   7      357.48      397.65     18.02 o 
 -16   5   7     4254.71     4531.06     58.15 o 
 -15   5   7      539.89      577.57     19.04 o 
 -14   5   7      115.47      136.25     10.83 o 
 -13   5   7      147.78      144.44     10.71 o 
 -12   5   7     4681.07     4567.38     60.22 o 
 -11   5   7      739.23      696.55     16.26 o 
 -10   5   7      230.93      399.30     14.24 o 
  -9   5   7       17.61        1.92      4.42 o 
  -8   5   7     3448.99     3370.86     39.18 o 
  -7   5   7      796.04      734.70     14.73 o 
  -6   5   7     2264.76     2223.06     28.29 o 
  -5   5   7     4625.48     4617.97     48.89 o 
  -4   5   7    33396.57    35327.73    356.22 o 
  -3   5   7       49.42       61.83     16.30 o 
  -2   5   7     1997.64     2219.25     34.26 o 
  -1   5   7      209.68      263.21     13.65 o 
   0   5   7       39.93       43.93      6.98 o 
   1   5   7      522.69      476.67     29.15 o 
   2   5   7      481.82      528.09     17.29 o 
   3   5   7      303.98      366.91      9.56 o 
   4   5   7     2238.11     2234.54     30.40 o 
   5   5   7      529.48      563.03     12.14 o 
   6   5   7      225.55      250.74     11.04 o 
   7   5   7      261.09      237.30     11.38 o 
   8   5   7      168.90      181.93      9.91 o 
   9   5   7       31.17       16.62      5.88 o 
  10   5   7      237.00      214.03     11.09 o 
  11   5   7       91.09       71.23      8.07 o 
  12   5   7       62.67       63.15      8.43 o 
  13   5   7       21.51       25.24      7.54 o 
  14   5   7       11.66        2.60      6.88 o 
  15   5   7       30.75       20.83      8.14 o 
  16   5   7      151.63      148.29     13.43 o 
  17   5   7       19.64        2.45      9.12 o 
  18   5   7        1.21       -4.25      9.17 o 
 -23   6   7        7.15        9.88     10.97 o 
 -22   6   7     2007.16     1981.94     43.95 o 
 -21   6   7      252.99      233.69     17.77 o 
 -20   6   7       39.75       28.11     10.12 o 
 -19   6   7      442.14      427.72     19.97 o 
 -18   6   7     5603.59     5698.98     79.37 o 
 -17   6   7      121.02      111.55     11.89 o 
 -16   6   7     2865.81     2965.10     41.11 o 
 -15   6   7     1768.14     1853.70     33.95 o 
 -14   6   7      453.34      667.42     17.63 o 
 -13   6   7      173.50      161.09     11.53 o 
 -12   6   7      139.91      138.09     10.38 o 
 -11   6   7      374.01      342.52     12.65 o 
 -10   6   7     1253.03     1384.69     23.13 o 
  -9   6   7      128.38      118.98      7.88 o 
  -8   6   7      572.43      435.54     12.51 o 
  -7   6   7      344.65      303.36     10.62 o 
  -6   6   7     2487.90     2506.22     31.39 o 
  -5   6   7      389.70      332.88     24.52 o 
  -4   6   7    37226.61    38326.16    385.51 o 
  -3   6   7     3887.66     3966.05     52.18 o 
  -2   6   7      203.83      301.56     13.41 o 
  -1   6   7       65.60       72.44     14.90 o 
   0   6   7     2488.63     2381.06     36.70 o 
   1   6   7      739.86      690.03     24.98 o 
   2   6   7     2070.38     2247.90     54.51 o 
   3   6   7       45.81       26.82      6.57 o 
   4   6   7     7374.33     7660.04     73.76 o 
   5   6   7       33.67       13.81      4.55 o 
   6   6   7     5163.69     5468.39     49.29 o 
   7   6   7      147.97      137.22      7.69 o 
   8   6   7     4945.92     4787.97     41.80 o 
   9   6   7       45.99       20.43      5.68 o 
  10   6   7       19.75       65.01      7.77 o 
  11   6   7      430.44      460.10     15.42 o 
  12   6   7     2604.12     2630.44     38.06 o 
  13   6   7       35.46       23.24      7.42 o 
  14   6   7      604.17      629.12     29.64 o 
  15   6   7        0.13       -2.58      7.38 o 
  16   6   7       21.38       50.62      9.57 o 
  17   6   7      149.53      210.32     14.53 o 
 -22   7   7      121.05      174.95     16.85 o 
 -21   7   7      155.08      159.90     16.00 o 
 -20   7   7     3839.14     4015.51     65.32 o 
 -19   7   7       20.06        8.28      9.17 o 
 -18   7   7        0.54        5.03      8.38 o 
 -17   7   7     1138.52     1117.80     29.21 o 
 -16   7   7     8333.68     8217.16    120.88 o 
 -15   7   7      841.65      837.90     28.49 o 
 -14   7   7       71.53       83.28      9.48 o 
 -13   7   7       47.94       33.98      6.94 o 
 -12   7   7       63.47       78.40      7.88 o 
 -11   7   7       63.15       74.49      7.98 o 
 -10   7   7     4902.41     4865.71     48.77 o 
  -9   7   7     2778.68     2828.76     36.33 o 
  -8   7   7    19947.85    19547.17    177.29 o 
  -7   7   7     1225.98     1290.32     23.00 o 
  -6   7   7     2729.53     2788.02     40.97 o 
  -5   7   7      710.00      732.80     22.15 o 
  -4   7   7       81.04       65.80      7.90 o 
  -3   7   7      485.20      513.79     16.29 o 
  -2   7   7     7503.16     7071.91     82.98 o 
  -1   7   7     1416.00     1388.47     26.19 o 
   0   7   7     2023.41     2031.29     33.22 o 
   1   7   7       26.17       17.53      7.01 o 
   2   7   7     4372.35     4301.92     57.13 o 
   3   7   7      754.34      728.32     20.29 o 
   4   7   7     1228.57     1463.77     22.39 o 
   5   7   7       84.25       70.31      6.45 o 
   6   7   7     9089.42     8837.37     67.56 o 
   7   7   7     1044.88     1121.44     17.09 o 
   8   7   7     2566.68     2071.31     24.11 o 
   9   7   7       34.45       18.14      5.34 o 
  10   7   7     6573.97     6266.09     61.05 o 
  11   7   7        4.92       -0.46      6.38 o 
  12   7   7      108.33      107.24      9.72 o 
  13   7   7      187.17      176.37     12.03 o 
  14   7   7      966.89     1136.07     24.87 o 
  15   7   7        0.19       -7.43      7.28 o 
  16   7   7     2841.41     3052.98     62.17 o 
  17   7   7       45.65       23.06      9.43 o 
 -22   8   7     1341.75     1458.73     38.75 o 
 -21   8   7      374.33      378.44     22.59 o 
 -20   8   7       30.41       39.70     11.30 o 
 -19   8   7      607.22      663.79     24.97 o 
 -18   8   7     1928.32     2039.13     41.88 o 
 -17   8   7       94.15       99.18     14.19 o 
 -16   8   7      241.91      210.55     20.41 o 
 -15   8   7      549.09      559.86     19.79 o 
 -14   8   7     2217.13     2193.31     48.37 o 
 -13   8   7        0.71       -8.76      5.84 o 
 -12   8   7     1713.30     1637.53     27.56 o 
 -11   8   7     1293.58     1260.36     23.61 o 
 -10   8   7     9220.21     8830.72     88.98 o 
  -9   8   7      416.89      394.63     12.47 o 
  -8   8   7     1469.11     1361.97     20.90 o 
  -7   8   7     1341.81     1323.96     23.31 o 
  -6   8   7    11222.12    10680.97    159.64 o 
  -5   8   7      165.63      176.08     18.76 o 
  -4   8   7      727.33      714.56     21.33 o 
  -3   8   7      219.67      218.18     10.98 o 
  -2   8   7    11394.80    11334.34    203.15 o 
  -1   8   7      479.83      495.34     25.38 o 
   0   8   7      956.61      995.09     19.63 o 
   1   8   7      245.24      241.72     11.19 o 
   2   8   7     3972.07     3965.19     46.82 o 
   3   8   7       96.31       91.07      8.51 o 
   4   8   7     1841.57     1710.81     27.65 o 
   5   8   7     1272.69     1228.80     21.00 o 
   6   8   7       84.55       73.70      7.74 o 
   7   8   7      108.88       98.62      7.54 o 
   8   8   7      490.35      769.25     14.71 o 
   9   8   7      228.66      215.70     12.61 o 
  10   8   7       53.02       96.64      7.97 o 
  11   8   7      203.03      190.10     11.69 o 
  12   8   7     2613.87     2649.79     79.13 o 
  13   8   7      129.67      114.61     11.06 o 
  14   8   7     1453.56     1428.55     31.66 o 
  15   8   7       31.23       34.42      9.98 o 
  16   8   7      943.54      886.88     24.19 o 
 -21   9   7      245.17      282.30     20.66 o 
 -20   9   7     1724.22     1661.05     40.16 o 
 -19   9   7      493.10      499.24     23.14 o 
 -18   9   7      176.84      173.94     18.39 o 
 -17   9   7       77.12       83.88     18.69 o 
 -16   9   7        0.57       12.40     10.30 o 
 -15   9   7       20.58       16.94     11.67 o 
 -14   9   7     1408.58     1443.31     30.75 o 
 -13   9   7      905.46      958.94     21.94 o 
 -12   9   7     3269.40     3494.47     45.26 o 
 -11   9   7      846.80      801.96     24.21 o 
 -10   9   7     3309.78     3281.39     42.76 o 
  -9   9   7        5.18        8.58      5.98 o 
  -8   9   7      778.65      676.98     17.57 o 
  -7   9   7        5.55       -2.22      5.99 o 
  -6   9   7     1724.68     1699.99     48.15 o 
  -5   9   7      103.53      119.83      9.44 o 
  -4   9   7     1367.64     1469.29     24.22 o 
  -3   9   7       41.50       35.40      6.69 o 
  -2   9   7      609.44      537.56     19.35 o 
  -1   9   7      112.45       93.04     10.66 o 
   0   9   7     8968.72     8965.41    104.74 o 
   1   9   7     1468.33     1423.93     30.06 o 
   2   9   7       53.36       54.56      9.53 o 
   3   9   7      129.28       81.69     11.47 o 
   4   9   7     5134.61     5092.39     68.20 o 
   5   9   7       40.55       29.46      7.35 o 
   6   9   7      525.88      437.06     16.85 o 
   7   9   7        0.59       -2.36      6.12 o 
   8   9   7       36.62       27.58      6.96 o 
   9   9   7        1.29       -3.81      5.35 o 
  10   9   7     1294.80     1272.93     27.81 o 
  11   9   7        2.02       -2.59      7.25 o 
  12   9   7       26.28       21.02      8.43 o 
  13   9   7       65.79       59.41     10.70 o 
  14   9   7      676.46      716.29     23.67 o 
  15   9   7       49.65       29.16     14.39 o 
 -20  10   7      566.52      552.14     48.89 o 
 -19  10   7      497.20      543.29     40.26 o 
 -18  10   7      295.20      374.57     34.27 o 
 -17  10   7      588.94      600.56     39.54 o 
 -16  10   7        0.45       15.46     10.19 o 
 -15  10   7      318.70      330.29     17.34 o 
 -14  10   7      769.67      834.88     24.57 o 
 -13  10   7      206.09      200.17     17.30 o 
 -12  10   7      565.05      486.81     16.78 o 
 -11  10   7       17.23        6.40      6.68 o 
 -10  10   7     1241.35     1117.77     23.54 o 
  -9  10   7      131.08       99.10      9.27 o 
  -8  10   7      438.04      425.62     28.19 o 
  -7  10   7      393.74      358.15     17.88 o 
  -6  10   7       94.71      106.98     11.23 o 
  -5  10   7      379.42      373.60     17.80 o 
  -4  10   7     4775.49     4669.65     68.53 o 
  -3  10   7      536.12      583.23     38.20 o 
  -2  10   7       23.45        4.14      8.19 o 
  -1  10   7      281.37      248.64     15.03 o 
   0  10   7     1267.45     1218.90     28.28 o 
   1  10   7      162.95      168.21     12.91 o 
   2  10   7      878.74      836.08     23.95 o 
   3  10   7        1.70       -2.56      7.89 o 
   4  10   7       34.79       70.25     10.52 o 
   5  10   7        0.65       -4.17      8.12 o 
   6  10   7      959.39     1036.39     35.97 o 
   7  10   7       51.63       60.74      9.28 o 
   8  10   7       49.65       67.58      9.50 o 
   9  10   7        1.75       -4.41      7.42 o 
  10  10   7     1665.08     1633.27     28.04 o 
  11  10   7        3.12       -4.32      7.28 o 
  12  10   7      557.93      590.43     21.29 o 
  13  10   7        2.76      -14.37      9.58 o 
  14  10   7      314.85      295.25     17.91 o 
 -18  11   7      340.91      317.30     33.55 o 
 -17  11   7      541.11      643.22     41.46 o 
 -16  11   7     2046.81     2101.26     75.85 o 
 -15  11   7      269.49      282.45     17.27 o 
 -14  11   7     1056.10     1090.17     28.39 o 
 -13  11   7      468.73      448.46     19.65 o 
 -12  11   7     1597.52     1578.01     40.96 o 
 -11  11   7      305.31      298.49     14.43 o 
 -10  11   7      455.75      408.30     17.68 o 
  -9  11   7        1.46       -2.42      6.06 o 
  -8  11   7      455.72      397.82     18.25 o 
  -7  11   7       81.34       53.86      9.96 o 
  -6  11   7     3175.51     3042.65     48.36 o 
  -5  11   7      699.57      715.86     22.70 o 
  -4  11   7     1978.30     1844.20     36.04 o 
  -3  11   7      592.01      558.49     27.71 o 
  -2  11   7      355.12      300.92     16.48 o 
  -1  11   7      265.53      220.91     15.18 o 
   0  11   7      666.86      689.15     33.81 o 
   1  11   7      505.89      498.74     37.39 o 
   2  11   7     5905.85     5498.41     73.63 o 
   3  11   7      349.55      310.76     17.01 o 
   4  11   7        6.07        0.55      8.95 o 
   5  11   7        3.04      -13.68     10.68 o 
   6  11   7     2976.55     2780.58     41.66 o 
   7  11   7      113.82      120.06     11.44 o 
   8  11   7      349.50      328.10     16.13 o 
   9  11   7       30.65       22.08      8.64 o 
  10  11   7     2510.47     2325.49     46.48 o 
  11  11   7        0.30      -10.04      9.09 o 
  12  11   7      130.95      158.68     17.11 o 
  13  11   7       67.14       71.53     11.97 o 
  14  11   7     1082.13     1109.97     29.80 o 
 -16  12   7      844.43      889.23     59.43 o 
 -15  12   7      432.72      481.67     21.77 o 
 -14  12   7       57.87       94.18     12.25 o 
 -13  12   7       11.69       28.21      9.50 o 
 -12  12   7      373.83      415.47     19.88 o 
 -11  12   7      242.56      274.58     16.57 o 
 -10  12   7     1238.72     1272.82     30.97 o 
  -9  12   7      357.41      360.50     18.43 o 
  -8  12   7     6263.17     6102.01    113.24 o 
  -7  12   7      205.68      184.02     18.05 o 
  -6  12   7     3020.63     2968.92    113.47 o 
  -5  12   7       20.15       26.45     11.52 o 
  -4  12   7     3413.77     3357.63     68.78 o 
  -3  12   7      118.04      124.51     15.76 o 
  -2  12   7      447.02      524.83     26.64 o 
  -1  12   7      640.42      593.34     27.87 o 
   0  12   7     6164.74     6282.78    102.69 o 
   1  12   7      253.77      232.66     30.56 o 
   2  12   7      725.76      786.40     31.25 o 
   3  12   7      197.17      202.75     19.06 o 
   4  12   7     5090.61     5039.15     87.69 o 
   5  12   7      566.26      568.91     50.57 o 
   6  12   7       93.80      129.39     13.45 o 
   7  12   7        1.36        3.68      9.62 o 
   8  12   7     1430.67     1533.78     36.01 o 
   9  12   7      269.79      232.59     20.98 o 
  10  12   7      128.75      201.07     30.20 o 
  11  12   7       96.61      119.55     18.11 o 
  12  12   7     1749.51     1879.10     54.36 o 
 -16  13   7       86.66      101.85     25.88 o 
 -15  13   7       13.13       -6.57     12.28 o 
 -14  13   7      138.85      153.78     18.37 o 
 -13  13   7       84.61       61.75     11.91 o 
 -12  13   7      729.91      724.41     25.40 o 
 -11  13   7       40.37       62.46     11.13 o 
 -10  13   7     2661.60     2443.38     76.35 o 
  -9  13   7      966.28      977.80     35.91 o 
  -8  13   7     1622.18     1644.69     75.73 o 
  -7  13   7      462.22      462.65     26.70 o 
  -6  13   7       66.87       86.51     15.67 o 
  -5  13   7       10.93        5.87     11.83 o 
  -4  13   7      101.17       89.44     15.84 o 
  -3  13   7      181.20      155.92     26.84 o 
  -2  13   7     2271.29     2214.08     53.29 o 
  -1  13   7      714.55      713.64     38.94 o 
   0  13   7       71.76       76.42     14.90 o 
   1  13   7      561.97      546.74     28.12 o 
   2  13   7      272.94      306.77     25.52 o 
   3  13   7        7.68        0.26     11.02 o 
   4  13   7       83.86      142.72     17.56 o 
   5  13   7      130.17      109.40     18.69 o 
   6  13   7     4537.58     4748.89     99.48 o 
   7  13   7       22.86       10.07     10.03 o 
   8  13   7      157.36      146.71     14.89 o 
   9  13   7      208.39      187.34     20.03 o 
  10  13   7      806.26      883.59     54.16 o 
  11  13   7       17.78       12.22     17.97 o 
 -15  14   7        4.54       -1.68     19.89 o 
 -14  14   7       28.24       25.76     14.16 o 
 -13  14   7       59.02       61.14     15.37 o 
 -12  14   7      202.54      201.68     20.60 o 
 -11  14   7       86.84       53.75     15.35 o 
 -10  14   7      687.23      697.41     32.43 o 
  -9  14   7       84.06       74.12     16.17 o 
  -8  14   7      487.91      434.68     27.24 o 
  -7  14   7       14.66       19.26     13.14 o 
  -6  14   7      244.34      210.05     20.70 o 
  -5  14   7       30.33       11.89     12.66 o 
  -4  14   7     1015.08     1098.39     73.45 o 
  -3  14   7       61.60       57.22     14.74 o 
  -2  14   7      171.49      158.65     19.14 o 
  -1  14   7      233.65      218.24     20.70 o 
   0  14   7      331.95      288.35     23.51 o 
   1  14   7      309.18      305.30     33.19 o 
   2  14   7       42.24       60.85     17.25 o 
   3  14   7       18.15        4.53     17.02 o 
   4  14   7       14.98       18.43     14.19 o 
   5  14   7        0.11      -18.14     12.09 o 
   6  14   7      266.76      255.61     22.77 o 
   7  14   7      695.39      749.74     27.92 o 
   8  14   7        5.29       53.29     12.65 o 
   9  14   7      109.99      116.87     18.13 o 
  10  14   7       39.45       19.17     21.09 o 
 -13  15   7        1.13       -9.69     13.81 o 
 -12  15   7       47.93       52.93     16.17 o 
 -11  15   7      195.72      201.11     22.20 o 
 -10  15   7      147.77      136.22     19.48 o 
  -9  15   7      224.67      258.21     24.05 o 
  -8  15   7       87.38       54.75     16.00 o 
  -7  15   7      124.85      107.10     18.22 o 
  -6  15   7       17.69        0.61     13.18 o 
  -5  15   7        4.88       -8.44     12.82 o 
  -4  15   7      296.27      268.24     23.38 o 
  -3  15   7      150.92      148.49     19.70 o 
  -2  15   7     2775.31     2611.82     62.53 o 
  -1  15   7      311.72      333.55     26.84 o 
   0  15   7     3554.62     3469.50     74.05 o 
   1  15   7       70.67       83.57     17.53 o 
   2  15   7     2015.55     2083.65     55.33 o 
   3  15   7        1.31       16.51     13.94 o 
   4  15   7      185.13      186.34     21.62 o 
   5  15   7        6.15      -20.33     20.73 o 
   6  15   7      326.51      364.73     27.03 o 
   7  15   7      231.55      223.87     18.75 o 
   8  15   7      140.82      131.38     19.33 o 
 -11  16   7      244.67      266.30     25.15 o 
 -10  16   7      779.22      781.79     36.39 o 
  -9  16   7       10.78       18.40     14.45 o 
  -8  16   7     2409.40     2314.16     60.05 o 
  -7  16   7      160.89      167.43     21.10 o 
  -6  16   7      769.36      775.75     36.32 o 
  -5  16   7      415.65      457.74     30.50 o 
  -4  16   7      564.23      516.50     31.36 o 
  -3  16   7       11.58       -8.11     13.30 o 
  -2  16   7      788.58      805.00     36.52 o 
  -1  16   7       20.26       19.40     15.24 o 
   0  16   7     3195.21     3270.85     73.12 o 
   1  16   7      231.06      254.32     27.32 o 
   2  16   7      164.03      231.83     23.13 o 
   3  16   7       21.57       34.30     15.82 o 
   4  16   7      258.26      205.92     27.32 o 
   5  16   7      190.66      167.80     24.92 o 
  -7  17   7      200.09      230.17     25.04 o 
  -6  17   7     1210.84     1449.80     49.14 o 
  -5  17   7      105.53      136.97     21.45 o 
  -4  17   7     1867.20     1895.69     65.66 o 
  -3  17   7      194.29      227.53     24.99 o 
  -2  17   7      534.56      608.80     53.20 o 
  -1  17   7      100.00      102.34     19.15 o 
   0  17   7      650.80      637.63     54.04 o 
   1  17   7      576.96      589.74     47.57 o 
 -24   0   8     2147.04     2180.86     57.54 o 
 -23   0   8     1354.34     1537.76     46.28 o 
 -22   0   8     1643.34     1681.43     47.52 o 
 -21   0   8      164.01      153.63     17.54 o 
 -20   0   8      159.94      164.23     17.16 o 
 -19   0   8       36.54       48.35     11.41 o 
 -18   0   8        2.45       -2.72      9.10 o 
 -17   0   8      765.58      832.04     27.96 o 
 -16   0   8    14377.76    15030.80    203.23 o 
 -15   0   8      550.62      616.15     19.50 o 
 -14   0   8       22.18       10.82      7.21 o 
 -13   0   8     1438.20     1436.98     27.28 o 
 -12   0   8     7895.33     7697.49     89.89 o 
 -11   0   8      316.66      310.80     13.56 o 
 -10   0   8      195.31      141.99      8.48 o 
  -9   0   8     1325.30     1279.06     21.17 o 
  -8   0   8    10783.29    11153.63    168.54 o 
  -7   0   8      966.40     1006.57     21.26 o 
  -6   0   8     1234.35     1484.40     48.17 o 
  -5   0   8      948.00     1102.63     40.98 o 
  -4   0   8      764.77      764.73     33.55 o 
  -3   0   8      528.24      439.76     28.04 o 
  -1   0   8     1248.72     1110.54     43.14 o 
   0   0   8    10145.42    10532.89    185.97 o 
   1   0   8      672.93      621.63     42.42 o 
   2   0   8    73653.63    80244.48   2036.31 o 
   3   0   8     6635.31     6725.08     97.17 o 
   4   0   8     2547.42     3201.12     55.06 o 
   5   0   8      796.91      878.12     59.67 o 
   6   0   8        7.85       48.72      7.45 o 
   7   0   8     1014.92      982.41     24.61 o 
   8   0   8     1012.11     1161.64     30.69 o 
   9   0   8     1316.01     1405.40     30.12 o 
  10   0   8     5127.72     5387.01     73.56 o 
  11   0   8      443.93      425.59     19.33 o 
  12   0   8     7821.28     8625.17    109.17 o 
  13   0   8      279.24      302.58     18.41 o 
  14   0   8     3374.30     3504.40     94.16 o 
  15   0   8        3.18        3.28     12.41 o 
  16   0   8      643.43      712.32     53.00 o 
  17   0   8      347.97      368.80     22.90 o 
 -24   1   8      324.72      296.08     17.97 o 
 -23   1   8       29.91       38.37     10.12 o 
 -22   1   8     1046.59     1163.53     28.31 o 
 -21   1   8      214.08      231.97     14.50 o 
 -20   1   8      121.26      119.02     11.15 o 
 -19   1   8        3.69        6.21      6.83 o 
 -18   1   8     1174.65     1172.23     24.43 o 
 -17   1   8     1014.47     1124.88     22.97 o 
 -16   1   8     3510.65     3275.00     42.55 o 
 -15   1   8        0.27        2.74      4.78 o 
 -14   1   8     4795.99     5150.95     47.49 o 
 -13   1   8      125.97      136.22      7.08 o 
 -12   1   8       12.62       55.21      5.13 o 
 -11   1   8     1392.97     1373.58     17.26 o 
 -10   1   8     4469.42     4234.59     52.62 o 
  -9   1   8      293.72      291.11     13.99 o 
  -8   1   8      377.68      321.86      7.57 o 
  -7   1   8       73.44       44.35      5.65 o 
  -6   1   8       66.57      267.69     16.09 o 
  -5   1   8       18.79       23.45      8.04 o 
  -4   1   8      284.03      293.16     16.18 o 
  -3   1   8      116.53      109.11     14.14 o 
  -2   1   8     1759.01     1493.52     23.46 o 
  -1   1   8      107.38      110.42     21.45 o 
   0   1   8     1288.42     1398.47     21.38 o 
   1   1   8     4632.51     4724.18     49.49 o 
   2   1   8      834.05      752.64     30.81 o 
   3   1   8     2043.82     2075.99     36.65 o 
   4   1   8     2681.27     2286.40     34.30 o 
   5   1   8      776.58      665.24     13.79 o 
   6   1   8     2319.45     2312.29     28.84 o 
   7   1   8       97.37       94.78     12.50 o 
   8   1   8    14108.85    14244.53    123.25 o 
   9   1   8       88.34       84.60     14.57 o 
  10   1   8      695.91      763.22     22.09 o 
  11   1   8     2018.22     1991.35     27.64 o 
  12   1   8     3279.68     3663.03     41.29 o 
  13   1   8      694.84      733.26     18.51 o 
  14   1   8      113.88      114.92     12.11 o 
  15   1   8      226.73      258.94     13.40 o 
  16   1   8     3520.45     3664.04     64.94 o 
  17   1   8       10.50        8.20      8.81 o 
 -24   2   8        4.50      -13.44      8.96 o 
 -23   2   8      130.72      126.49     13.07 o 
 -22   2   8      800.99      730.37     23.30 o 
 -21   2   8       65.25       63.29     13.35 o 
 -20   2   8        1.01        8.67      8.82 o 
 -19   2   8       37.01       23.57      7.48 o 
 -18   2   8      259.53      246.30     15.74 o 
 -17   2   8      540.02      602.87     20.93 o 
 -16   2   8     3932.82     3922.91     48.12 o 
 -15   2   8     1064.64     1114.89     19.66 o 
 -14   2   8     3015.39     2971.13     31.88 o 
 -13   2   8      647.68      652.87     12.96 o 
 -12   2   8       29.03       27.12      4.43 o 
 -11   2   8      162.56      143.58      9.86 o 
 -10   2   8     1463.48     1300.29     19.25 o 
  -9   2   8      600.16      623.41     12.92 o 
  -8   2   8      491.84      485.24     15.43 o 
  -7   2   8      168.55      182.92     13.72 o 
  -6   2   8     2353.05     2605.17    120.54 o 
  -5   2   8      683.67      626.26     21.84 o 
  -4   2   8     3605.46     3359.03     60.75 o 
  -3   2   8       71.58       39.03     11.74 o 
  -2   2   8       36.41       41.78      8.96 o 
  -1   2   8       59.68       59.18     10.22 o 
   0   2   8     3502.66     3459.15     70.26 o 
   1   2   8       46.35       35.93      5.85 o 
   2   2   8     1382.75     1272.00     29.48 o 
   3   2   8        2.73       -2.32      3.34 o 
   4   2   8       98.26       95.90      6.79 o 
   5   2   8      348.72      335.60     10.56 o 
   6   2   8     3638.08     3557.44     39.01 o 
   7   2   8      608.75      580.15     19.94 o 
   8   2   8      665.18      817.89     17.55 o 
   9   2   8        3.79       -5.21     10.51 o 
  10   2   8     8987.46     8531.58     81.80 o 
  11   2   8       31.92       32.95      7.77 o 
  12   2   8      167.09      175.04     11.51 o 
  13   2   8      185.56      171.14     11.83 o 
  14   2   8      782.01      817.96     21.40 o 
  15   2   8        3.58        2.30      8.04 o 
  16   2   8      212.57      196.19     13.95 o 
  17   2   8       21.98       20.36      9.71 o 
 -24   3   8      493.17      564.70     25.41 o 
 -23   3   8       78.44       87.23     11.90 o 
 -22   3   8     2168.65     2327.79     40.52 o 
 -21   3   8      405.22      430.64     17.86 o 
 -20   3   8      294.63      316.51     15.54 o 
 -19   3   8       39.86       39.51      8.27 o 
 -18   3   8      870.03      880.12     21.76 o 
 -17   3   8      338.15      385.17     14.67 o 
 -16   3   8      219.64      175.04     10.08 o 
 -15   3   8      973.28     1062.17     19.50 o 
 -14   3   8     1236.54     1349.37     21.01 o 
 -13   3   8        9.26       -4.61      4.75 o 
 -12   3   8     2098.57     1994.33     25.84 o 
 -11   3   8      286.79      272.72     10.71 o 
 -10   3   8     3644.05     3555.61     41.01 o 
  -9   3   8     1523.19     1488.26     25.54 o 
  -8   3   8      597.29      702.47     15.63 o 
  -7   3   8       18.63       21.59      8.02 o 
  -6   3   8     4722.34     4485.03     74.29 o 
  -5   3   8       58.47       65.09     10.06 o 
  -4   3   8      307.65      266.51     21.93 o 
  -3   3   8       19.94       -5.56      7.47 o 
  -2   3   8     2970.28     2954.13     87.95 o 
  -1   3   8      157.67      100.42     11.83 o 
   0   3   8      653.79      650.61     12.49 o 
   1   3   8      279.57      272.33      7.59 o 
   2   3   8       77.03       83.41      6.35 o 
   3   3   8       51.30       41.13      5.98 o 
   4   3   8      380.91      389.29     14.60 o 
   5   3   8      595.72      611.26     13.72 o 
   6   3   8     1267.18     1157.97     19.36 o 
   7   3   8      772.35      764.38     18.15 o 
   8   3   8     1576.25     1569.30     24.49 o 
   9   3   8      617.53      626.45     16.33 o 
  10   3   8      302.31      317.02     13.09 o 
  11   3   8      278.74      265.10     16.73 o 
  12   3   8      112.75       96.25      9.54 o 
  13   3   8        0.88       -9.05      6.03 o 
  14   3   8        7.38       15.54      7.50 o 
  15   3   8        0.68        3.71      7.80 o 
  16   3   8      514.87      616.78     21.36 o 
  17   3   8      114.90      115.26     12.42 o 
 -23   4   8      193.65      207.85     17.44 o 
 -22   4   8      894.59      925.02     29.18 o 
 -21   4   8        0.54      -11.75      8.66 o 
 -20   4   8     1982.93     2038.77     41.07 o 
 -19   4   8     1537.96     1668.61     35.67 o 
 -18   4   8     3313.45     3351.78     53.20 o 
 -17   4   8      358.27      351.18     17.14 o 
 -16   4   8      745.77      813.57     20.20 o 
 -15   4   8       97.63       84.46      9.85 o 
 -14   4   8      162.11      233.37     11.66 o 
 -13   4   8      598.13      572.93     18.13 o 
 -12   4   8    10394.23    10084.81     99.70 o 
 -11   4   8     1677.02     1590.46     24.74 o 
 -10   4   8     1166.52     1028.20     22.91 o 
  -9   4   8        0.99       -2.32      4.63 o 
  -8   4   8      134.77      116.23     17.73 o 
  -7   4   8     1341.93     1342.19     22.60 o 
  -6   4   8      170.32      231.98     64.23 o 
  -5   4   8      491.64      572.00     27.92 o 
  -4   4   8     1594.64     1408.92     32.84 o 
  -3   4   8       37.54       31.00      8.69 o 
  -2   4   8     3176.24     3225.56     56.24 o 
  -1   4   8      684.15      705.84     20.52 o 
   0   4   8     2379.27     2478.20     41.74 o 
   1   4   8       24.51       21.44     11.28 o 
   2   4   8     5884.14     6303.82     57.47 o 
   3   4   8     1135.81     1088.70     17.03 o 
   4   4   8     7756.11     8524.72     93.81 o 
   5   4   8      588.09      623.96     17.72 o 
   6   4   8     1436.45     1484.36     22.36 o 
   7   4   8     1077.71     1036.23     20.42 o 
   8   4   8     5591.25     5899.92     59.64 o 
   9   4   8       19.54       14.81      6.19 o 
  10   4   8       75.08       82.90      8.56 o 
  11   4   8      174.41      162.94     10.92 o 
  12   4   8      728.03      742.33     19.41 o 
  13   4   8      295.03      289.60     14.03 o 
  14   4   8     2406.76     2429.11     37.12 o 
  15   4   8        8.98       11.33      8.05 o 
  16   4   8       91.43      137.50     12.42 o 
  17   4   8      211.42      238.00     15.48 o 
 -23   5   8       13.06        8.57     14.62 o 
 -22   5   8      586.17      572.14     24.03 o 
 -21   5   8      788.25      839.76     35.42 o 
 -20   5   8     1185.77     1157.32     54.58 o 
 -19   5   8       21.33       18.76      8.90 o 
 -18   5   8     1463.96     1444.11     32.46 o 
 -17   5   8      235.95      230.56     18.13 o 
 -16   5   8      454.92      603.32     18.30 o 
 -15   5   8      851.77      903.18     21.20 o 
 -14   5   8     5097.95     5420.71     98.35 o 
 -13   5   8     1462.22     1526.67     25.84 o 
 -12   5   8       20.70       36.29      6.27 o 
 -11   5   8     1138.96     1198.88     25.06 o 
 -10   5   8     8014.16     8337.36     96.97 o 
  -9   5   8     1205.66     1268.24     24.91 o 
  -8   5   8      779.88      927.78     21.20 o 
  -7   5   8      755.82      686.72     16.32 o 
  -6   5   8    17116.87    16940.06    178.18 o 
  -5   5   8      113.67       98.22     10.97 o 
  -4   5   8     1807.20     1864.81     59.23 o 
  -3   5   8        8.48        8.20      6.85 o 
  -2   5   8     3838.56     3824.06     52.22 o 
  -1   5   8       31.17       38.30     11.00 o 
   0   5   8     5099.42     4661.08     61.09 o 
   1   5   8     2874.18     2875.65     35.90 o 
   2   5   8     9488.11     9540.45     93.83 o 
   3   5   8       79.39       93.67      6.56 o 
   4   5   8     1120.68      899.35     16.36 o 
   5   5   8     1468.19     1445.93     25.73 o 
   6   5   8    10122.88     9532.55     86.04 o 
   7   5   8      201.89      165.05      9.32 o 
   8   5   8     1190.05     1038.75     19.94 o 
   9   5   8       46.13       26.80      6.65 o 
  10   5   8     1107.30      992.48     20.84 o 
  11   5   8      227.12      184.52     11.37 o 
  12   5   8     2030.99     2125.37     32.74 o 
  13   5   8        3.47       -1.38      6.71 o 
  14   5   8      159.87      170.97     13.05 o 
  15   5   8       34.85       35.89      9.13 o 
  16   5   8      340.89      379.72     17.78 o 
 -23   6   8     1295.37     1462.42     53.20 o 
 -22   6   8      406.64      431.69     28.86 o 
 -21   6   8       11.08       16.12     13.30 o 
 -20   6   8       63.47       56.47     18.05 o 
 -19   6   8      141.90      159.12     14.69 o 
 -18   6   8      989.17      915.07     26.27 o 
 -17   6   8       20.29       -1.89      7.71 o 
 -16   6   8     2484.30     2603.27     37.90 o 
 -15   6   8      656.92      657.95     20.98 o 
 -14   6   8      275.88      263.98     15.51 o 
 -13   6   8      101.47       71.80     11.98 o 
 -12   6   8       15.87       10.26      6.52 o 
 -11   6   8       50.76       24.83      7.03 o 
 -10   6   8     1113.57      894.16     32.15 o 
  -9   6   8     2512.00     2452.73     33.24 o 
  -8   6   8    15481.22    14820.79    137.63 o 
  -7   6   8     1924.86     1958.61     27.33 o 
  -6   6   8      588.10      604.12     13.81 o 
  -5   6   8      210.07      200.31     11.70 o 
  -4   6   8      851.45      749.46     19.84 o 
  -3   6   8       14.65       -0.09      6.10 o 
  -2   6   8      114.29      157.47     10.87 o 
  -1   6   8       45.90       20.10      7.37 o 
   0   6   8     4458.46     4213.96     56.83 o 
   1   6   8        1.26       -9.00      6.00 o 
   2   6   8     3474.62     3292.50     41.66 o 
   3   6   8       38.22       41.59      5.65 o 
   4   6   8      331.30      266.79      9.34 o 
   5   6   8      159.89      136.22      7.65 o 
   6   6   8     4336.62     4238.71     60.30 o 
   7   6   8      561.44      537.10     14.70 o 
   8   6   8     2832.29     2551.33     33.45 o 
   9   6   8       92.39       94.96      7.80 o 
  10   6   8      993.04     1015.42     21.30 o 
  11   6   8       18.56        9.25      8.59 o 
  12   6   8      367.06      395.28     17.14 o 
  13   6   8      159.51      129.45     11.06 o 
  14   6   8      809.91      903.26     22.80 o 
  15   6   8      356.71      351.85     16.77 o 
  16   6   8     1621.97     1629.33     52.68 o 
 -22   7   8        0.34       -9.25     13.90 o 
 -21   7   8      110.93      122.89     18.86 o 
 -20   7   8        0.71       34.19     16.18 o 
 -19   7   8       31.27       21.65     12.88 o 
 -18   7   8       15.36       25.32     12.35 o 
 -17   7   8       42.29       25.88      9.09 o 
 -16   7   8      275.58      351.29     17.07 o 
 -15   7   8       86.82       72.90      9.19 o 
 -14   7   8      341.87      293.32     15.68 o 
 -13   7   8      319.00      301.58     15.25 o 
 -12   7   8       17.73       15.71      6.99 o 
 -11   7   8       17.24       15.04      7.18 o 
 -10   7   8       59.90       88.03      7.89 o 
  -9   7   8        2.34       -4.99      4.80 o 
  -8   7   8      448.62      628.52     20.43 o 
  -7   7   8        3.18        1.54      4.41 o 
  -6   7   8        0.14       16.08      6.33 o 
  -5   7   8      292.83      262.60     13.48 o 
  -4   7   8      255.66      299.88     14.43 o 
  -3   7   8        1.16        2.27      6.52 o 
  -2   7   8      313.83      360.86     15.36 o 
  -1   7   8      273.42      237.75     12.87 o 
   0   7   8      356.31      287.20     17.65 o 
   1   7   8       17.64       10.67      6.94 o 
   2   7   8      111.29       94.47      9.97 o 
   3   7   8      332.51      304.13     12.89 o 
   4   7   8        3.76        8.17      5.25 o 
   5   7   8        0.94       -0.14      4.93 o 
   6   7   8      852.60      738.53     14.05 o 
   7   7   8      183.89      194.62      8.73 o 
   8   7   8      498.48      367.27     12.43 o 
   9   7   8        4.34       -1.15      5.61 o 
  10   7   8      267.70      282.04     14.02 o 
  11   7   8       52.58       41.68      8.77 o 
  12   7   8      417.72      468.95     16.82 o 
  13   7   8       52.31       60.62      9.56 o 
  14   7   8       15.17       22.92      9.43 o 
  15   7   8      110.62      124.53     12.31 o 
 -21   8   8       23.42       20.09     26.12 o 
 -20   8   8      211.68      213.02     24.56 o 
 -19   8   8      478.12      508.11     28.44 o 
 -18   8   8        4.24       42.78     12.92 o 
 -16   8   8     3719.69     3446.42     91.07 o 
 -15   8   8      800.71      884.03     86.63 o 
 -14   8   8     1316.55     1363.34     30.44 o 
 -13   8   8       47.94       52.77      8.30 o 
 -12   8   8      126.16      185.17     11.37 o 
 -11   8   8       92.38      120.01      9.57 o 
 -10   8   8      362.06      383.96     12.85 o 
  -9   8   8      791.54      735.13     15.97 o 
  -8   8   8     3650.33     3729.41     63.40 o 
  -7   8   8     1464.75     1468.49     24.00 o 
  -6   8   8       45.66       48.12     17.02 o 
  -5   8   8        0.25       -9.59      6.40 o 
  -4   8   8      802.17     1061.65     32.42 o 
  -3   8   8      471.77      462.93     18.68 o 
  -2   8   8     2588.02     2765.10     42.27 o 
  -1   8   8     1817.23     1820.29     44.25 o 
   0   8   8     8958.65     8894.52    103.70 o 
   1   8   8       61.56       50.43      8.84 o 
   2   8   8     1438.47     1467.32     25.84 o 
   3   8   8        0.68        3.03      6.54 o 
   4   8   8      306.13      462.83     14.48 o 
   5   8   8      130.63      107.87      8.68 o 
   6   8   8       13.40        6.88      5.22 o 
   7   8   8       36.23       26.78      5.57 o 
   8   8   8     1290.77     1384.74     20.22 o 
   9   8   8        8.66        6.89      5.42 o 
  10   8   8      200.31      225.07     12.39 o 
  11   8   8      102.14      117.98     10.54 o 
  12   8   8      350.59      433.05     19.94 o 
  13   8   8        2.42       -8.90      7.23 o 
  14   8   8       50.60       64.74     10.10 o 
  15   8   8      112.91      139.02     14.21 o 
 -21   9   8      813.86      908.74     60.39 o 
 -20   9   8     1099.28     1106.95     61.11 o 
 -19   9   8        1.87       -1.68     18.69 o 
 -16   9   8      281.99      236.54     28.28 o 
 -15   9   8      317.31      295.17     20.57 o 
 -14   9   8     4035.59     4079.63     60.56 o 
 -13   9   8     1594.88     1604.39     41.73 o 
 -12   9   8     2762.97     2367.51     42.37 o 
 -11   9   8        5.74       23.10     11.54 o 
 -10   9   8     5676.73     5524.95     73.60 o 
  -9   9   8     2128.90     1950.55     39.82 o 
  -8   9   8     2059.92     1964.14     30.84 o 
  -7   9   8       74.06       88.64      8.86 o 
  -6   9   8     4348.16     4106.84     58.98 o 
  -5   9   8      627.75      607.12     21.11 o 
  -4   9   8       38.71       20.28     10.70 o 
  -3   9   8        1.49      -10.58     10.63 o 
  -2   9   8     9154.74     8791.80    104.50 o 
  -1   9   8      485.15      536.91     20.55 o 
   0   9   8      550.42      578.52     21.02 o 
   1   9   8      441.49      431.29     26.51 o 
   2   9   8     4489.78     4512.35     63.50 o 
   3   9   8      164.73      171.97     13.67 o 
   4   9   8     3900.35     3685.35     53.86 o 
   5   9   8      824.70      822.47     21.35 o 
   6   9   8     1089.76     1051.84     23.98 o 
   7   9   8      166.46      169.57     10.74 o 
   8   9   8     3315.84     3021.56     49.56 o 
   9   9   8      306.93      278.00     18.86 o 
  10   9   8      565.56      527.60     19.02 o 
  11   9   8        2.93      -10.91      7.27 o 
  12   9   8     2311.18     2348.73     74.60 o 
  13   9   8       73.23       46.98     12.16 o 
  14   9   8        8.33       36.72     15.78 o 
 -20  10   8     1347.44     1512.67     73.33 o 
 -16  10   8       57.20       75.25     21.09 o 
 -15  10   8        6.19        1.88     10.93 o 
 -14  10   8      276.95      260.95     17.57 o 
 -13  10   8      767.62      806.92     25.54 o 
 -12  10   8     4772.63     5109.32     71.20 o 
 -11  10   8      305.25      357.13     18.78 o 
 -10  10   8      411.74      441.47     19.52 o 
  -9  10   8        2.13        3.36      8.21 o 
  -8  10   8     1446.07     1625.95     38.15 o 
  -7  10   8      218.03      219.23     14.92 o 
  -6  10   8      150.84      111.43     12.30 o 
  -5  10   8     1052.07     1095.41     28.10 o 
  -4  10   8    18730.68    18344.76    242.65 o 
  -3  10   8      189.25      219.14     17.92 o 
  -2  10   8     1858.51     1858.49     36.47 o 
  -1  10   8       31.73       25.58      9.27 o 
   0  10   8     2659.51     2662.13     54.80 o 
   1  10   8       12.24       -3.07      8.57 o 
   2  10   8     1221.43     1222.14     29.67 o 
   3  10   8      302.16      275.79     20.38 o 
   4  10   8     2893.94     3070.13     50.04 o 
   5  10   8       27.86       20.32      9.96 o 
   6  10   8      766.06      752.63     21.38 o 
   7  10   8      555.30      555.40     19.21 o 
   8  10   8     2352.81     2242.36     36.30 o 
   9  10   8        5.63        0.42      7.35 o 
  10  10   8      490.18      490.30     22.81 o 
  11  10   8       23.44       -9.33     14.62 o 
  12  10   8       16.42       19.48     19.53 o 
  13  10   8      132.76      117.55     19.94 o 
 -16  11   8      682.11      830.39     46.97 o 
 -15  11   8      167.59      173.39     18.30 o 
 -14  11   8       70.85       70.56     12.05 o 
 -13  11   8      260.86      237.28     16.64 o 
 -12  11   8      168.03      143.85     13.96 o 
 -11  11   8      670.76      675.33     23.88 o 
 -10  11   8     2536.05     2349.82     43.25 o 
  -9  11   8      681.60      628.99     22.72 o 
  -8  11   8      113.58       75.54     11.21 o 
  -7  11   8      275.45      246.16     15.67 o 
  -6  11   8      795.82      788.37     24.44 o 
  -5  11   8       35.56       43.11      9.96 o 
  -4  11   8      539.91      529.47     21.15 o 
  -3  11   8      614.27      598.41     25.93 o 
  -2  11   8     1105.46     1146.36     28.86 o 
  -1  11   8       46.96       28.54      9.71 o 
   0  11   8      169.59      193.70     14.48 o 
   1  11   8       13.21       15.82      9.29 o 
   2  11   8       13.70       16.14      9.76 o 
   3  11   8      487.26      466.64     21.23 o 
   4  11   8     1191.59     1128.86     29.69 o 
   5  11   8       57.30       46.47      9.39 o 
   6  11   8     3377.39     3471.53     49.02 o 
   7  11   8      138.63      127.23     12.17 o 
   8  11   8      534.07      616.92     22.43 o 
   9  11   8      122.15      101.96     13.58 o 
  10  11   8     1065.31      935.12     37.28 o 
  11  11   8       28.94       40.25     15.43 o 
  12  11   8       37.92       63.47     17.44 o 
 -16  12   8     1670.31     1721.17     67.10 o 
 -15  12   8       27.89       29.53     13.94 o 
 -14  12   8      226.03      233.82     26.96 o 
 -13  12   8        8.87        1.61     11.77 o 
 -12  12   8       21.69       20.34     14.86 o 
 -11  12   8      170.59      156.45     18.52 o 
 -10  12   8       42.69       42.09     14.14 o 
  -9  12   8       56.72       37.63     13.61 o 
  -8  12   8     1232.53     1026.22     35.90 o 
  -7  12   8       95.18       64.26     14.60 o 
  -6  12   8      223.72      174.03     18.75 o 
  -5  12   8        3.64      -10.54     17.49 o 
  -4  12   8        9.43       18.43     10.56 o 
  -3  12   8       65.26       43.58     10.71 o 
  -2  12   8      191.71      151.45     13.82 o 
  -1  12   8      702.42      658.01     23.19 o 
   0  12   8      371.07      400.72     19.95 o 
   1  12   8        1.63       -4.12      9.03 o 
   2  12   8      819.70      817.92     25.73 o 
   3  12   8       34.59       26.91     10.44 o 
   4  12   8      235.99      225.41     16.91 o 
   5  12   8        0.66        9.30      8.29 o 
   6  12   8      421.42      386.93     32.58 o 
   7  12   8      230.47      241.33     15.21 o 
   8  12   8        0.22       -0.51     12.44 o 
   9  12   8      167.51      174.20     37.15 o 
  10  12   8        3.84      -12.94     15.58 o 
  11  12   8       31.29       42.66     21.33 o 
 -16  13   8       17.08        6.95     21.09 o 
 -15  13   8       18.41       -4.02     12.68 o 
 -14  13   8      301.25      321.54     24.51 o 
 -13  13   8       21.71       22.62     13.65 o 
 -12  13   8       23.60       37.97     14.40 o 
 -11  13   8      361.58      333.09     40.50 o 
 -10  13   8     3489.90     3389.72     70.49 o 
  -9  13   8      180.22      178.15     19.62 o 
  -8  13   8      579.05      587.03     29.56 o 
  -7  13   8        2.68        2.64     15.22 o 
  -6  13   8      980.38      962.74     59.55 o 
  -5  13   8       14.29        5.19     12.15 o 
  -4  13   8     2331.85     2304.85     55.83 o 
  -3  13   8      122.18      125.37     17.88 o 
  -2  13   8     1487.56     1437.85     43.54 o 
  -1  13   8      158.60      154.25     18.97 o 
   0  13   8      716.73      729.48     43.02 o 
   1  13   8       94.86      101.92     16.31 o 
   2  13   8     1264.10     1329.11     59.19 o 
   3  13   8        8.96        0.89     12.43 o 
   4  13   8     4833.15     4875.75    159.37 o 
   5  13   8      956.49     1037.40     38.29 o 
   6  13   8     1053.14     1012.91     31.33 o 
   7  13   8       62.00       50.10     19.03 o 
   8  13   8      693.49      682.75     26.74 o 
   9  13   8      102.37      106.96     18.45 o 
  10  13   8      653.55      625.73     48.17 o 
 -15  14   8      202.20      220.33     22.79 o 
 -14  14   8      522.89      484.66     29.46 o 
 -13  14   8      203.37      281.73     47.21 o 
 -12  14   8     2318.81     2376.69     58.80 o 
 -11  14   8      162.13      141.33     19.18 o 
 -10  14   8      947.37      898.65     36.40 o 
  -9  14   8       54.15       48.72     19.65 o 
  -8  14   8      337.95      353.30     25.87 o 
  -7  14   8       36.76       28.00     14.32 o 
  -6  14   8       11.14       18.11     13.70 o 
  -5  14   8       22.55       19.67     13.57 o 
  -4  14   8      961.95      872.78     43.98 o 
  -3  14   8       16.84       17.16     21.09 o 
  -2  14   8      343.88      302.60     24.65 o 
  -1  14   8     1224.19     1212.87     41.52 o 
   0  14   8     3230.09     3216.99     69.90 o 
   1  14   8      240.91      223.86     21.86 o 
   2  14   8     2453.99     2302.37     57.45 o 
   3  14   8      459.55      442.74     28.78 o 
   4  14   8     2401.32     2578.48     70.22 o 
   5  14   8      118.83      120.68     18.46 o 
   6  14   8      397.84      360.28     22.24 o 
   7  14   8        0.60       -4.66     10.33 o 
   8  14   8       48.70       86.45     14.36 o 
 -13  15   8      153.26      145.67     25.88 o 
 -12  15   8        0.82      -13.58     13.87 o 
 -11  15   8      115.38       79.48     17.94 o 
 -10  15   8      648.38      698.94     34.43 o 
  -9  15   8        0.47        2.46     13.74 o 
  -8  15   8       61.23       39.00     15.31 o 
  -7  15   8      581.71      571.54     45.05 o 
  -6  15   8     2122.68     2197.61     57.44 o 
  -5  15   8       71.29      102.57     24.92 o 
  -4  15   8        0.73        6.14     13.87 o 
  -3  15   8      283.73      269.24     24.43 o 
  -2  15   8     1107.82     1107.68     41.24 o 
  -1  15   8      159.45      138.92     19.82 o 
   0  15   8     1148.28     1142.54     41.77 o 
   1  15   8      316.12      345.64     59.67 o 
   2  15   8      577.48      635.91     33.20 o 
   3  15   8       33.57       46.89     15.76 o 
   4  15   8     1050.62     1172.61     42.43 o 
   5  15   8      921.73     1046.69     42.30 o 
   6  15   8      334.69      349.43     22.71 o 
 -10  16   8      101.05      157.11     23.61 o 
  -9  16   8        0.36       -6.67     14.11 o 
  -8  16   8       68.24       49.28     29.96 o 
  -7  16   8       12.18        5.68     14.53 o 
  -6  16   8        0.16       -9.29     14.19 o 
  -5  16   8       18.05       24.11     24.56 o 
  -4  16   8      463.61      445.78     30.67 o 
  -3  16   8        2.33       -6.02     14.02 o 
  -2  16   8       47.01       47.31     16.89 o 
  -1  16   8       67.28       44.03     16.12 o 
   0  16   8       46.25       36.93     19.05 o 
   1  16   8      398.42      416.06     46.61 o 
   2  16   8       90.47       72.61     17.94 o 
   3  16   8       19.57       19.06     17.85 o 
 -22   1   9     2101.54     2157.34     74.77 o 
 -21   1   9      207.57      259.22     21.27 o 
 -20   1   9       82.68       90.82     14.74 o 
 -19   1   9       88.77       85.82     11.02 o 
 -18   1   9      940.97      948.69     25.02 o 
 -17   1   9       76.93       88.30      8.79 o 
 -16   1   9     4604.53     4789.30     46.78 o 
 -15   1   9     3404.07     3594.06     37.12 o 
 -14   1   9     1763.49     1668.15     21.71 o 
 -13   1   9      503.04      478.94     11.19 o 
 -12   1   9     3676.58     3558.78     37.59 o 
 -11   1   9     1155.42     1209.30     17.64 o 
 -10   1   9     2151.00     2025.33     32.87 o 
  -9   1   9       93.18      109.21      9.08 o 
  -8   1   9       38.04       39.92      6.53 o 
  -7   1   9      633.69      642.46     15.46 o 
  -6   1   9    14420.99    14952.78    201.49 o 
  -5   1   9      103.76       94.68     12.75 o 
  -4   1   9      189.68      242.71     16.43 o 
  -3   1   9      531.03      490.56     22.77 o 
  -2   1   9     1654.38     1656.04     38.38 o 
  -1   1   9       36.09       33.78     12.71 o 
   0   1   9     1591.67     1667.85     40.70 o 
   1   1   9      425.15      435.28     19.30 o 
   2   1   9     7186.16     7331.60     88.55 o 
   3   1   9      412.05      421.29     12.68 o 
   4   1   9     5146.79     5238.23     57.75 o 
   5   1   9      240.98      258.40     10.07 o 
   6   1   9      192.70      195.44      9.86 o 
   7   1   9       54.40       46.74      9.11 o 
   8   1   9     5208.20     5262.52     55.02 o 
   9   1   9      152.79      156.89     12.45 o 
  10   1   9     1208.30     1231.92     23.46 o 
  11   1   9       96.08       71.42      9.38 o 
  12   1   9     4251.24     4230.35     50.94 o 
  13   1   9      102.96      101.60     10.65 o 
  14   1   9       32.63       41.97      9.31 o 
  15   1   9       60.88       58.09     10.03 o 
  16   1   9      271.17      274.31     16.10 o 
 -23   2   9      502.96      578.52     41.70 o 
 -22   2   9      351.75      336.45     25.05 o 
 -21   2   9      693.89      802.47     42.42 o 
 -20   2   9     1757.27     2029.39     49.69 o 
 -19   2   9      560.71      673.98     27.86 o 
 -18   2   9      323.44      355.87     21.58 o 
 -17   2   9      153.89      123.53     14.43 o 
 -16   2   9      829.21      724.19     20.27 o 
 -15   2   9        5.79      -10.07      6.71 o 
 -14   2   9       81.20       94.71      8.92 o 
 -13   2   9      610.64      595.22     16.05 o 
 -12   2   9     5134.71     4991.25     56.14 o 
 -11   2   9       34.48       36.59      6.23 o 
 -10   2   9    14991.79    15357.88    167.94 o 
  -9   2   9      591.35      636.02     17.73 o 
  -8   2   9      235.51      271.73     17.78 o 
  -7   2   9       80.14       52.45     10.83 o 
  -6   2   9     4938.10     4605.09     75.65 o 
  -5   2   9     4319.86     4061.27     68.79 o 
  -4   2   9     2701.82     2825.62     53.20 o 
  -3   2   9       12.40       -9.16      8.70 o 
  -2   2   9     5345.22     5285.32     76.55 o 
  -1   2   9     1428.83     1384.24     25.07 o 
   0   2   9      275.47      361.13     13.68 o 
   1   2   9       17.42       -7.77      5.19 o 
   2   2   9      734.24      780.44     15.64 o 
   3   2   9       12.00        7.00      3.82 o 
   4   2   9     3188.94     3167.82     34.80 o 
   5   2   9     3187.54     3170.58     35.80 o 
   6   2   9    15725.00    16064.14    136.03 o 
   7   2   9       51.99       62.29      9.42 o 
   8   2   9      306.99      347.74     12.97 o 
   9   2   9      406.66      362.52     14.48 o 
  10   2   9     1996.99     2078.12     31.21 o 
  11   2   9     1146.64     1159.58     23.47 o 
  12   2   9      108.41      204.77     12.37 o 
  13   2   9      102.59      100.48     10.43 o 
  14   2   9     1787.89     1982.51     33.72 o 
  15   2   9       41.06       57.21     10.65 o 
  16   2   9     1076.28     1193.32     38.59 o 
 -23   3   9        8.30        3.61     12.96 o 
 -22   3   9       12.50       34.40     13.97 o 
 -21   3   9       24.64       21.13     26.84 o 
 -20   3   9       23.97       48.18     13.31 o 
 -19   3   9      786.30      895.06     31.73 o 
 -18   3   9     4548.89     4831.79     83.57 o 
 -17   3   9       11.99        9.02      8.79 o 
 -16   3   9     4647.25     4756.93     66.97 o 
 -15   3   9      775.56      749.67     19.79 o 
 -14   3   9      662.85      744.36     18.81 o 
 -13   3   9      429.59      399.45     14.28 o 
 -12   3   9     2810.60     2776.83     37.08 o 
 -11   3   9     1665.93     1596.49     30.67 o 
 -10   3   9     1112.23     1021.32     31.24 o 
  -9   3   9      707.11      710.05     26.06 o 
  -8   3   9     5915.16     5902.47     92.58 o 
  -7   3   9     1160.25     1109.16     31.25 o 
  -6   3   9     6999.61     6357.69    135.64 o 
  -5   3   9        0.27      -19.05     12.70 o 
  -4   3   9     5842.20     5650.72    122.94 o 
  -3   3   9      893.79      860.38     27.55 o 
  -2   3   9     1558.31     1500.80     36.39 o 
  -1   3   9      449.17      443.31     16.48 o 
   0   3   9     6154.33     6082.61     74.57 o 
   1   3   9       45.32       39.47      7.20 o 
   2   3   9      316.21      298.51     14.02 o 
   3   3   9     1006.27     1062.66     24.91 o 
   4   3   9     1432.95     1378.71     23.66 o 
   5   3   9       90.86       82.75      6.97 o 
   6   3   9     2667.22     2444.68     30.93 o 
   7   3   9     1672.97     1637.82     24.88 o 
   8   3   9     8270.08     8192.80     78.00 o 
   9   3   9     2164.24     2185.92     31.18 o 
  10   3   9      816.59      800.55     22.32 o 
  11   3   9      491.03      476.37     16.50 o 
  12   3   9     1555.56     1601.78     28.53 o 
  13   3   9       71.28       65.52      9.60 o 
  14   3   9     2749.17     2846.20     62.01 o 
  15   3   9      444.81      512.07     21.72 o 
  16   3   9       95.33       92.30     13.21 o 
 -23   4   9      117.67      132.61     45.89 o 
 -22   4   9       15.64       23.01     13.20 o 
 -21   4   9      175.14      167.15     44.69 o 
 -20   4   9      139.36      139.85     17.24 o 
 -19   4   9       81.05       75.17     14.16 o 
 -18   4   9      455.73      529.48     25.28 o 
 -17   4   9       38.41       28.24      9.54 o 
 -16   4   9      647.48      622.62     21.42 o 
 -15   4   9      114.66      103.73     10.16 o 
 -14   4   9     4299.34     4594.17     55.57 o 
 -13   4   9      278.37      283.82     13.91 o 
 -12   4   9       30.90       29.90     11.49 o 
 -11   4   9      806.18      822.50     28.94 o 
 -10   4   9     2708.38     2833.42     55.70 o 
  -9   4   9     1412.41     1471.44     36.90 o 
  -8   4   9     4087.33     4418.65     74.16 o 
  -7   4   9       16.64       23.08      9.21 o 
  -6   4   9        1.64       26.64      9.42 o 
  -5   4   9      302.00      252.70     16.94 o 
  -4   4   9     1176.50     1194.56     35.83 o 
  -3   4   9       26.54        3.50      9.04 o 
  -2   4   9      993.96      910.39     28.23 o 
  -1   4   9       19.03       -7.92     15.70 o 
   0   4   9     2861.80     2900.20     43.27 o 
   1   4   9     2288.83     2203.59     36.62 o 
   2   4   9    10758.23    10755.49    123.03 o 
   3   4   9      146.56      157.17     11.99 o 
   4   4   9       52.59       41.23      8.72 o 
   5   4   9      274.44      277.76     12.43 o 
   6   4   9     2195.01     2083.66     32.42 o 
   7   4   9       44.87       55.74      7.03 o 
   8   4   9      171.02      175.33     10.08 o 
   9   4   9        3.97        3.39      6.35 o 
  10   4   9     1524.00     1334.14     32.21 o 
  11   4   9       35.57       31.11      7.83 o 
  12   4   9       10.94        5.33      8.47 o 
  13   4   9       12.46       13.23      8.98 o 
  14   4   9      285.46      244.34     19.59 o 
  15   4   9       43.06       73.63     15.21 o 
  16   4   9     2906.77     3130.38     96.18 o 
 -23   5   9      183.22      175.63     31.51 o 
 -22   5   9       57.86       62.73     15.59 o 
 -21   5   9        0.92        3.12     12.37 o 
 -20   5   9      123.15      167.41     18.85 o 
 -19   5   9       10.27        7.67     11.18 o 
 -18   5   9      649.83      597.82     29.96 o 
 -17   5   9       74.44       65.82     11.58 o 
 -16   5   9       26.36       28.58     11.45 o 
 -15   5   9       40.24       33.11      9.21 o 
 -14   5   9      250.97      257.75     15.29 o 
 -13   5   9      559.79      585.21     26.62 o 
 -12   5   9      216.22      161.09     16.17 o 
 -11   5   9      227.37      202.28     17.67 o 
 -10   5   9      924.39      698.32     48.05 o 
  -9   5   9       22.18       22.01     10.15 o 
  -8   5   9      135.14      158.61     14.19 o 
  -7   5   9      415.86      411.37     20.59 o 
  -6   5   9     4694.41     4361.27     72.63 o 
  -5   5   9      131.25      135.26     30.20 o 
  -4   5   9     2044.41     1923.89     41.56 o 
  -3   5   9      543.93      508.85     21.76 o 
  -2   5   9     2476.71     2469.66     48.87 o 
  -1   5   9        5.56       -9.95     11.02 o 
   0   5   9       39.70       53.70     11.15 o 
   1   5   9      210.18      183.36     12.25 o 
   2   5   9     1400.02     1309.11     27.70 o 
   3   5   9      588.32      531.22     26.47 o 
   4   5   9      138.52      122.44     11.74 o 
   5   5   9       24.06        8.40      8.02 o 
   6   5   9      321.01      344.29     17.45 o 
   7   5   9        0.57       -9.63      7.91 o 
   8   5   9     3177.76     3150.60     52.18 o 
   9   5   9      177.07      159.23     12.11 o 
  10   5   9      392.75      432.31     20.87 o 
  11   5   9        5.06        1.44      9.87 o 
  12   5   9     2409.44     2398.87     83.03 o 
  13   5   9       91.86       53.20     13.41 o 
  14   5   9       37.34      115.75     15.58 o 
  15   5   9        4.68       -1.91     11.66 o 
 -22   6   9      103.41       99.04     17.83 o 
 -21   6   9       48.29       43.11     14.45 o 
 -20   6   9     1123.96     1201.37     40.13 o 
 -19   6   9       53.08       70.38     14.72 o 
 -18   6   9       16.05        4.58     10.64 o 
 -17   6   9      236.90      233.51     15.81 o 
 -16   6   9      669.96      619.63     30.82 o 
 -15   6   9      252.14      191.72     27.32 o 
 -14   6   9       26.07       31.63     17.73 o 
 -13   6   9      261.14      266.24     26.00 o 
 -12   6   9     4502.75     4619.90     85.56 o 
 -11   6   9       86.91       65.57     12.90 o 
 -10   6   9     6233.61     6285.48     99.08 o 
  -9   6   9      618.60      645.88     56.32 o 
  -8   6   9      526.44      711.29     25.82 o 
  -7   6   9      156.09      165.44     14.49 o 
  -6   6   9     2418.12     2334.09     47.20 o 
  -5   6   9     2028.49     2033.80     35.57 o 
  -4   6   9      614.96      673.75     20.26 o 
  -3   6   9        8.88        5.22      7.21 o 
  -2   6   9     2659.28     2728.66     43.02 o 
  -1   6   9       91.08       99.37     10.32 o 
   0   6   9     1008.86     1168.20     32.38 o 
   1   6   9      144.90      132.10     14.45 o 
   2   6   9     4044.01     3984.21     62.14 o 
   3   6   9      314.78      294.18     15.24 o 
   4   6   9      262.70      267.10     15.44 o 
   5   6   9      658.30      648.49     21.93 o 
   6   6   9     3729.28     3649.07     85.33 o 
   7   6   9       48.26       64.74     10.87 o 
   8   6   9        9.00       51.16     10.87 o 
   9   6   9      131.39      110.40     15.34 o 
  10   6   9     1388.19     1310.77     43.18 o 
  11   6   9       26.47       21.91     10.94 o 
  12   6   9      135.89      170.40     16.13 o 
  13   6   9      142.78      163.51     17.12 o 
  14   6   9        6.04        2.02     11.80 o 
  15   6   9       26.32       42.77     14.01 o 
 -22   7   9     3294.10     3590.04    120.42 o 
 -21   7   9      723.57      810.19     35.79 o 
 -20   7   9       89.60      126.40     18.56 o 
 -19   7   9      277.96      294.65     25.76 o 
 -18   7   9     2406.46     2668.25     59.85 o 
 -17   7   9      305.38      366.29     53.92 o 
 -16   7   9      929.15      998.71     35.44 o 
 -15   7   9      320.45      336.96     23.00 o 
 -14   7   9     1205.01     1182.20     54.40 o 
 -13   7   9       99.15       87.95     22.29 o 
 -12   7   9     1421.75     1340.68     71.30 o 
 -11   7   9     2604.14     2614.25     54.21 o 
 -10   7   9     5487.04     4884.89     81.93 o 
  -9   7   9      236.66      212.20     13.50 o 
  -8   7   9     1760.19     1656.02     32.28 o 
  -7   7   9      303.75      267.93     14.98 o 
  -6   7   9     5109.05     4999.85     66.36 o 
  -5   7   9      320.18      331.48     25.94 o 
  -4   7   9    10393.55    10643.81    121.74 o 
  -3   7   9       94.12       88.56     10.42 o 
  -2   7   9     5184.09     4842.62     64.55 o 
  -1   7   9      949.69      973.46     30.84 o 
   0   7   9     1176.84     1074.20     25.70 o 
   1   7   9      466.84      438.81     18.00 o 
   2   7   9      409.56      417.03     15.02 o 
   3   7   9     1363.47     1408.37     26.31 o 
   4   7   9     5395.07     5191.19     60.99 o 
   5   7   9     1348.00     1296.69     30.14 o 
   6   7   9      198.90      125.78     12.56 o 
   7   7   9     1474.88     1536.36     29.12 o 
   8   7   9     2194.40     2261.63     94.19 o 
   9   7   9      429.01      429.17     21.21 o 
  10   7   9     1295.18     1311.79     43.79 o 
  11   7   9      387.87      411.95     21.55 o 
  12   7   9     3009.01     3074.23    113.59 o 
  13   7   9      567.09      559.49     26.07 o 
  14   7   9       20.71       37.24     13.52 o 
 -21   8   9      436.60      451.42     30.09 o 
 -20   8   9      185.03      225.11     22.03 o 
 -19   8   9      341.45      320.89     36.91 o 
 -18   8   9       50.58       10.78     18.69 o 
 -17   8   9       10.50      -11.74     16.54 o 
 -16   8   9      595.74      570.83     28.88 o 
 -15   8   9       35.92       29.36     13.56 o 
 -14   8   9      165.01      130.84     17.36 o 
 -13   8   9      472.76      435.58     25.57 o 
 -12   8   9     3513.66     3445.22     77.44 o 
 -11   8   9       16.85       17.00      8.68 o 
 -10   8   9        3.13        5.42      8.03 o 
  -9   8   9     1073.56     1104.24     26.88 o 
  -8   8   9     6979.21     6763.22     87.22 o 
  -7   8   9      404.43      363.54     29.84 o 
  -6   8   9      664.20      772.52     22.14 o 
  -5   8   9     1206.68     1237.66     47.65 o 
  -4   8   9      644.25      900.36     23.83 o 
  -3   8   9      806.82      766.74     22.32 o 
  -2   8   9     5799.28     5950.40     76.04 o 
  -1   8   9        2.03       10.53      7.80 o 
   0   8   9        4.74       19.56      8.00 o 
   1   8   9      537.24      583.48     28.17 o 
   2   8   9     3886.88     4000.43     57.64 o 
   3   8   9       39.89       35.96      7.65 o 
   4   8   9      932.85      892.97     22.62 o 
   5   8   9       54.81       59.37      8.01 o 
   6   8   9     3163.33     3204.39     39.81 o 
   7   8   9      188.24      188.53     14.12 o 
   8   8   9      604.53      538.49     19.31 o 
   9   8   9       19.06       12.23     10.16 o 
  10   8   9     1666.15     1584.50     67.43 o 
  11   8   9       15.59        5.63     11.50 o 
  12   8   9      679.41      679.33     33.85 o 
  13   8   9      119.45      101.34     18.99 o 
  14   8   9      170.70      136.09     21.28 o 
 -20   9   9       12.34       38.82     23.73 o 
 -19   9   9       11.20       14.38     19.41 o 
 -17   9   9      198.80      182.61     27.32 o 
 -16   9   9       85.83       86.95     16.09 o 
 -15   9   9       43.38       29.89     13.68 o 
 -14   9   9       94.76      126.94     17.11 o 
 -13   9   9        3.19      -13.20      8.80 o 
 -12   9   9       18.41       21.99      9.93 o 
 -11   9   9        6.74       13.73      9.14 o 
 -10   9   9      257.05      304.54     17.34 o 
  -9   9   9      131.17      111.16     12.48 o 
  -8   9   9      510.36      521.65     26.19 o 
  -7   9   9     1301.91     1273.94     30.16 o 
  -6   9   9     2295.97     2435.33     43.07 o 
  -5   9   9       72.48       57.93     13.03 o 
  -4   9   9       53.28       50.34     11.65 o 
  -3   9   9     1341.85     1282.73     30.42 o 
  -2   9   9      902.78      857.71     25.22 o 
  -1   9   9      121.69       91.38     16.59 o 
   0   9   9     2769.99     2752.41     46.67 o 
   1   9   9      798.68      826.18     25.27 o 
   2   9   9      933.03      976.00     27.11 o 
   3   9   9       16.61       20.01      7.67 o 
   4   9   9       44.81       54.06      9.35 o 
   5   9   9       36.32       16.05      8.17 o 
   6   9   9       20.40       19.22      8.00 o 
   7   9   9      356.62      339.60     17.12 o 
   8   9   9      689.83      648.60     20.71 o 
   9   9   9        2.99        0.49     11.75 o 
  10   9   9      729.72      716.86     33.93 o 
  11   9   9        0.99       -6.42     13.20 o 
  12   9   9      401.70      408.61     29.57 o 
  13   9   9      176.19      166.82     36.31 o 
 -16  10   9      307.19      280.39     31.63 o 
 -15  10   9        4.52        4.54     10.01 o 
 -14  10   9      598.45      655.01     24.42 o 
 -13  10   9      211.62      228.98     16.53 o 
 -12  10   9      608.79      676.13     24.49 o 
 -11  10   9      278.07      248.87     16.73 o 
 -10  10   9      587.79      467.56     21.01 o 
  -9  10   9       47.02       22.62      9.87 o 
  -8  10   9      510.89      474.86     20.48 o 
  -7  10   9        5.71       -0.18      8.90 o 
  -6  10   9       68.29       65.04     15.44 o 
  -5  10   9      398.84      372.00     19.87 o 
  -4  10   9      559.98      562.23     21.69 o 
  -3  10   9      740.58      745.93     24.29 o 
  -2  10   9      147.48      133.11     13.03 o 
  -1  10   9      101.93       90.96     13.81 o 
   0  10   9      488.03      412.47     20.13 o 
   1  10   9      429.36      424.89     20.95 o 
   2  10   9     3069.48     3047.09     51.05 o 
   3  10   9      332.89      324.24     18.61 o 
   4  10   9     1297.89     1379.02     28.69 o 
   5  10   9       91.19       91.12     10.71 o 
   6  10   9        2.28       27.98      8.91 o 
   7  10   9      298.15      285.10     15.76 o 
   8  10   9      560.58      526.61     25.39 o 
   9  10   9        4.45      -13.22     12.78 o 
  10  10   9      429.70      425.04     28.03 o 
  11  10   9      161.99      177.11     21.67 o 
  12  10   9       94.08      108.29     19.58 o 
 -16  11   9      654.15      747.08     45.05 o 
 -15  11   9      380.54      408.38     21.44 o 
 -14  11   9      903.17      838.95     43.25 o 
 -13  11   9        0.44       -1.56     10.08 o 
 -12  11   9     4153.59     3752.71     59.82 o 
 -11  11   9      862.65      870.64     27.30 o 
 -10  11   9      389.72      403.61     20.39 o 
  -9  11   9       47.16       46.82     11.21 o 
  -8  11   9     2421.23     2414.04     44.75 o 
  -7  11   9      785.07      774.74     34.02 o 
  -6  11   9     2415.70     2154.24     41.84 o 
  -5  11   9      135.56      133.10     16.42 o 
  -4  11   9      706.14      742.43     24.79 o 
  -3  11   9       26.82        8.70      9.85 o 
  -2  11   9       17.12       26.03     10.33 o 
  -1  11   9       74.00       54.24     11.26 o 
   0  11   9     2975.02     2955.78     73.64 o 
   1  11   9      175.47      181.19     17.23 o 
   2  11   9       14.00        8.58     10.80 o 
   3  11   9      656.75      613.55     23.88 o 
   4  11   9      978.64      945.75     24.61 o 
   5  11   9        3.20        4.23      8.36 o 
   6  11   9     1313.82     1327.99     29.42 o 
   7  11   9     1314.16     1348.70     29.94 o 
   8  11   9     4285.66     4122.15     91.22 o 
   9  11   9      578.84      532.05     30.92 o 
  10  11   9       95.82       68.63     16.41 o 
  11  11   9       61.30       39.32     20.61 o 
 -16  12   9      764.41      875.44     51.76 o 
 -15  12   9        0.57        3.33     12.59 o 
 -14  12   9      153.84      226.63     21.89 o 
 -13  12   9      222.36      225.57     31.87 o 
 -12  12   9      912.74      838.57     34.31 o 
 -11  12   9      554.26      555.35     49.85 o 
 -10  12   9     2516.06     2454.20     57.70 o 
  -9  12   9      964.44     1002.93     29.39 o 
  -8  12   9     1399.99     1367.60     33.69 o 
  -7  12   9       23.52       27.05     10.76 o 
  -6  12   9     2836.40     2825.00     49.77 o 
  -5  12   9     1552.55     1516.74     35.22 o 
  -4  12   9      717.79      726.81     25.65 o 
  -3  12   9      170.45      175.88     15.34 o 
  -2  12   9     4346.26     4138.66     63.30 o 
  -1  12   9      396.41      362.82     19.96 o 
   0  12   9      749.64      752.08     25.60 o 
   1  12   9      168.34      173.45     15.35 o 
   2  12   9     2552.00     2544.08     47.15 o 
   3  12   9       24.42       25.23     11.02 o 
   4  12   9      875.69      927.36     29.27 o 
   5  12   9       37.05       30.52      9.92 o 
   6  12   9     4908.31     4970.61     64.69 o 
   7  12   9      589.26      604.49     23.18 o 
   8  12   9       81.32      112.51     14.72 o 
   9  12   9      365.75      399.89     28.77 o 
  10  12   9     3418.55     3435.39    111.68 o 
 -15  13   9       22.31        9.60     13.97 o 
 -14  13   9      424.61      355.41     26.15 o 
 -13  13   9       91.97      108.69     18.73 o 
 -12  13   9     2199.51     2199.28     56.41 o 
 -11  13   9      417.49      420.66     30.08 o 
 -10  13   9      315.88      314.12     38.70 o 
  -9  13   9       53.13       41.24     17.97 o 
  -8  13   9     1720.09     1800.57     49.74 o 
  -7  13   9     1763.14     1763.33     49.23 o 
  -6  13   9      491.63      540.57     48.17 o 
  -5  13   9        0.45      -15.97     15.94 o 
  -4  13   9      211.56      213.90     21.35 o 
  -3  13   9      169.10      187.45     47.57 o 
  -2  13   9        3.89        4.32     13.17 o 
  -1  13   9       50.11       64.68     15.86 o 
   0  13   9     1167.99     1216.66     41.34 o 
   1  13   9       82.81       85.14     16.86 o 
   2  13   9        1.73       10.58     17.85 o 
   3  13   9      321.28      319.93     34.39 o 
   4  13   9     6658.83     7056.11    117.69 o 
   5  13   9      114.80      112.12     14.67 o 
   6  13   9     1384.13     1618.31     40.01 o 
   7  13   9       13.61       12.59     11.15 o 
   8  13   9      661.81      729.37     34.49 o 
 -14  14   9       54.85       72.75     17.96 o 
 -13  14   9       91.47       96.96     18.97 o 
 -12  14   9        1.35        5.83     14.21 o 
 -11  14   9       69.46       89.30     25.40 o 
 -10  14   9       21.61       31.49     15.09 o 
  -9  14   9        4.76        1.85     13.29 o 
  -8  14   9       14.78       16.43     14.39 o 
  -7  14   9       64.44       65.74     20.61 o 
  -6  14   9      210.43      222.00     22.61 o 
  -5  14   9       12.25       -6.05     13.35 o 
  -4  14   9        4.86      -11.92     17.85 o 
  -3  14   9       61.16       55.92     16.52 o 
  -2  14   9      271.39      248.40     25.16 o 
  -1  14   9      117.79       98.91     18.49 o 
   0  14   9      190.50      175.50     21.55 o 
   1  14   9       15.66       -5.91     14.38 o 
   2  14   9        2.82       33.99     14.67 o 
   3  14   9       16.51       84.94     63.15 o 
   4  14   9      217.23      282.74     36.79 o 
   5  14   9       30.76       20.00     17.48 o 
   6  14   9      664.44      798.63     30.11 o 
 -11  15   9       62.76       86.20     23.13 o 
 -10  15   9      321.36      364.33     40.74 o 
  -9  15   9        4.51      -20.40     13.60 o 
  -8  15   9      912.36      965.52     78.73 o 
  -7  15   9       49.44       34.69     16.90 o 
  -6  15   9        4.90        3.24     18.69 o 
  -5  15   9       13.20       -6.96     14.05 o 
  -4  15   9      583.99      584.51     33.03 o 
  -3  15   9        6.60        2.61     14.27 o 
  -2  15   9       17.34       29.90     15.72 o 
  -1  15   9       12.84        6.84     17.02 o 
   0  15   9      749.37      792.38     37.09 o 
   1  15   9       44.32       44.27     16.34 o 
   2  15   9      366.52      340.89     27.20 o 
   3  15   9      284.05      297.99     25.81 o 
   4  15   9      236.51      205.30     23.77 o 
  -7  16   9        2.01       -2.55     15.08 o 
  -6  16   9     1297.17     1319.03     84.24 o 
  -5  16   9      374.50      352.59     28.47 o 
  -4  16   9     1893.96     2103.64     59.22 o 
  -3  16   9        1.59        3.24     22.17 o 
  -2  16   9     1658.60     1764.81     54.14 o 
  -1  16   9      428.23      419.33     30.39 o 
 -17   0  10     4117.74     4433.54    121.26 o 
 -16   0  10     3534.56     3775.46    107.36 o 
 -15   0  10       48.16       54.40     20.37 o 
 -14   0  10     1867.23     1942.37     69.02 o 
 -13   0  10      617.68      628.60     39.30 o 
 -12   0  10     3716.87     3408.31     93.46 o 
 -11   0  10     4888.00     4830.40    117.91 o 
 -10   0  10    12385.03    11610.36    234.14 o 
  -9   0  10     3422.55     3438.51     90.59 o 
  -8   0  10     2330.15     2275.72     68.78 o 
  -7   0  10      406.82      328.32     29.24 o 
  -6   0  10     8707.95     8519.10    177.82 o 
  -5   0  10     1297.56     1174.05     48.41 o 
  -4   0  10     1397.29     1408.43     52.00 o 
  -3   0  10     2302.45     2397.47     71.42 o 
  -2   0  10    13020.35    13922.27    271.76 o 
  -1   0  10      121.05       97.06     19.89 o 
   0   0  10     7434.31     7517.60    163.20 o 
   1   0  10       38.23       22.53     15.58 o 
   2   0  10      145.09      158.41     24.20 o 
   3   0  10      769.66      775.99     43.38 o 
   4   0  10     4415.33     4665.76    118.15 o 
   5   0  10     3045.04     3128.88     91.07 o 
   6   0  10     6249.38     6670.92    155.77 o 
   7   0  10        5.03      -25.88     17.25 o 
   8   0  10       13.92       36.91     22.05 o 
   9   0  10     3245.25     3569.36    104.97 o 
  10   0  10     1790.65     2080.17     78.13 o 
  11   0  10      713.57      739.56     50.81 o 
  12   0  10     2996.26     3100.12    100.65 o 
  13   0  10      552.07      530.35     47.21 o 
  14   0  10      165.44      182.13     34.27 o 
  15   0  10       64.72       33.79     28.28 o 
 -17   1  10       53.43       42.18     16.27 o 
 -16   1  10     2169.81     2146.23     53.72 o 
 -15   1  10       99.88      120.78     16.60 o 
 -14   1  10      170.26      171.25     17.75 o 
 -13   1  10      724.18      704.62     28.64 o 
 -12   1  10     2237.57     1997.98     47.10 o 
 -11   1  10       52.40       48.42     12.11 o 
 -10   1  10     1058.47     1333.68     36.69 o 
  -9   1  10     1625.45     1637.60     62.19 o 
  -8   1  10     1951.04     1831.18     42.79 o 
  -7   1  10      314.57      287.42     30.91 o 
  -6   1  10       93.24       67.27     12.45 o 
  -5   1  10     1778.86     1696.20     41.00 o 
  -4   1  10    10595.42    10461.52    149.63 o 
  -3   1  10      891.50      857.21     29.23 o 
  -2   1  10      506.62      556.42     28.52 o 
  -1   1  10      843.72      850.35     29.57 o 
   0   1  10      298.61      243.62     18.72 o 
   1   1  10       55.43       15.24     12.19 o 
   2   1  10     1285.12     1233.83     53.92 o 
   3   1  10      483.84      442.86     52.00 o 
   4   1  10      654.99      653.93     30.08 o 
   5   1  10      515.05      509.53     27.94 o 
   6   1  10     6495.03     6602.75    109.21 o 
   7   1  10        4.31      -19.30     12.87 o 
   8   1  10      159.96      181.70     20.75 o 
   9   1  10        0.59       14.73     16.01 o 
  10   1  10     9324.79     9395.17    161.17 o 
  11   1  10      486.23      554.57     32.87 o 
  12   1  10     1085.99     1035.64     41.26 o 
  13   1  10       56.28       49.99     18.75 o 
  14   1  10     2464.31     2632.87     68.04 o 
  15   1  10      132.31      117.68     22.79 o 
 -18   2  10      143.31      261.22     34.03 o 
 -17   2  10      284.45      265.65     23.38 o 
 -16   2  10     5749.38     5703.80    107.48 o 
 -15   2  10     2242.91     2195.23     52.87 o 
 -14   2  10        8.52       25.17     12.03 o 
 -13   2  10       31.97       41.75     12.45 o 
 -12   2  10       38.78       57.36     17.02 o 
 -11   2  10        3.58       -3.12      9.32 o 
 -10   2  10      280.97      305.93     20.85 o 
  -9   2  10      418.36      343.94     21.17 o 
  -8   2  10     4946.30     4897.71     82.09 o 
  -7   2  10     2564.11     2506.41     51.76 o 
  -6   2  10     6927.60     6617.22    194.00 o 
  -5   2  10     1256.73     1240.59     34.38 o 
  -4   2  10      180.80      220.93     16.83 o 
  -3   2  10      893.97      839.00     28.43 o 
  -2   2  10      745.39      769.64     35.95 o 
  -1   2  10       84.39       68.43     13.07 o 
   0   2  10     2887.35     2841.54     79.32 o 
   1   2  10     1140.56     1099.97     34.79 o 
   2   2  10     1668.42     1611.62     42.30 o 
   3   2  10      319.03      298.89     21.93 o 
   4   2  10      126.94       65.82     15.89 o 
   5   2  10      170.90      147.99     18.13 o 
   6   2  10      183.58      147.51     18.41 o 
   7   2  10       13.14        8.70      8.80 o 
   8   2  10        2.15        3.23     10.20 o 
   9   2  10      528.16      541.53     23.31 o 
  10   2  10     1014.23      956.19     38.21 o 
  11   2  10        3.46       -7.46     14.94 o 
  12   2  10      273.02      272.82     25.32 o 
  13   2  10       55.06       61.27     19.06 o 
  14   2  10       83.11       99.97     21.24 o 
  15   2  10        0.15       12.56     18.20 o 
 -18   3  10     2707.33     2721.47     91.55 o 
 -17   3  10      127.17       93.70     24.44 o 
 -16   3  10      619.27      621.31     78.01 o 
 -15   3  10        6.23       -7.87     20.13 o 
 -14   3  10      215.24      204.61     18.89 o 
 -13   3  10      308.39      303.87     21.35 o 
 -12   3  10     2793.91     2694.29     56.66 o 
 -11   3  10      508.85      497.75     24.62 o 
 -10   3  10      146.04      118.23     14.64 o 
  -9   3  10       44.68       32.29     11.02 o 
  -8   3  10      465.95      484.20     22.94 o 
  -7   3  10       20.41       16.34     11.02 o 
  -6   3  10      205.46      210.41     23.49 o 
  -5   3  10       82.10       57.10     11.60 o 
  -4   3  10      676.64      600.61     24.41 o 
  -3   3  10      136.06      111.71     15.70 o 
  -2   3  10     1313.85     1210.60     34.12 o 
  -1   3  10      233.80      169.52     15.86 o 
   0   3  10       33.68       28.74     11.58 o 
   1   3  10       82.22       86.10     13.88 o 
   2   3  10      352.57      376.43     23.25 o 
   3   3  10      186.66      185.91     12.79 o 
   4   3  10       48.16       83.89     10.27 o 
   5   3  10       60.19       60.53     10.27 o 
   6   3  10      149.87      227.48     29.21 o 
   7   3  10       28.10       28.91     10.35 o 
   8   3  10      841.74      864.68     26.93 o 
   9   3  10      109.03       77.37     16.22 o 
  10   3  10     1274.77     1252.45     45.54 o 
  11   3  10       21.11       16.18     11.20 o 
  12   3  10       47.16       25.31     12.07 o 
  13   3  10       47.77       23.86     18.46 o 
  14   3  10      130.90      170.98     24.13 o 
 -18   4  10      543.30      603.44     45.29 o 
 -17   4  10      353.21      343.18     36.43 o 
 -16   4  10      234.18      221.59     23.01 o 
 -15   4  10        5.00        0.20     13.30 o 
 -14   4  10     1378.62     1378.28     40.37 o 
 -13   4  10       72.11       74.74     13.85 o 
 -12   4  10       26.63       35.76     11.46 o 
 -11   4  10      209.49      177.38     16.83 o 
 -10   4  10     1318.73     1196.05     34.94 o 
  -9   4  10       44.33       47.34     12.01 o 
  -8   4  10     4740.05     4613.77     78.56 o 
  -7   4  10     3544.84     3606.55     65.92 o 
  -6   4  10     8196.46     7773.50    116.88 o 
  -5   4  10     2695.73     2570.03     52.09 o 
  -4   4  10       55.45       63.61     12.01 o 
  -3   4  10       93.54       77.29     12.48 o 
  -2   4  10        7.01       10.68     10.13 o 
  -1   4  10       20.48        3.26      6.36 o 
   0   4  10     2396.06     2355.82     38.70 o 
   1   4  10     1542.36     1560.42     30.74 o 
   2   4  10     3201.31     3297.27     49.69 o 
   3   4  10       17.28       12.31      7.93 o 
   4   4  10      108.47      102.94     11.54 o 
   5   4  10        2.60       -0.10      7.62 o 
   6   4  10      505.54      490.04     20.42 o 
   7   4  10        8.26       10.34      9.59 o 
   8   4  10     5141.83     4962.59     72.31 o 
   9   4  10     2048.65     2106.13     42.94 o 
  10   4  10      269.26      265.93     18.31 o 
  11   4  10       40.88       27.91     15.11 o 
  12   4  10      728.64      825.81     29.42 o 
  13   4  10      242.39      275.45     20.57 o 
  14   4  10      477.70      536.97     26.85 o 
 -18   5  10      410.93      427.54     41.46 o 
 -17   5  10        3.47       -1.87     18.81 o 
 -16   5  10      157.87      167.22     16.98 o 
 -15   5  10      736.22      741.55     30.97 o 
 -14   5  10       59.43       86.38     16.90 o 
 -13   5  10      422.68      436.10     40.62 o 
 -12   5  10     1178.47     1168.24     35.97 o 
 -11   5  10       47.72       35.56     14.02 o 
 -10   5  10     2987.35     3004.16     59.51 o 
  -9   5  10     3957.85     3814.32     69.45 o 
  -8   5  10    16535.97    16013.32    217.62 o 
  -7   5  10      460.71      486.83     24.05 o 
  -6   5  10      177.47      157.78     15.69 o 
  -5   5  10      127.74      128.08     14.90 o 
  -4   5  10    11931.55    11545.06    211.25 o 
  -3   5  10      545.89      556.80     25.14 o 
  -2   5  10      852.47      930.33     30.53 o 
  -1   5  10      277.57      243.29     18.70 o 
   0   5  10     7445.97     7105.27    104.71 o 
   1   5  10      750.24      693.05     21.27 o 
   2   5  10     1195.89     1224.33     27.92 o 
   3   5  10      630.30      680.67     25.94 o 
   4   5  10     1469.75     1603.70     33.39 o 
   5   5  10      170.02      123.26     12.87 o 
   6   5  10     1558.15     1718.06     36.04 o 
   7   5  10      176.83      180.36     14.91 o 
   8   5  10     2155.61     1897.49     50.20 o 
   9   5  10      819.35      735.35     28.50 o 
  10   5  10       79.58      122.93     17.11 o 
  11   5  10       25.78       15.47     11.32 o 
  12   5  10     1355.71     1398.45     60.93 o 
  13   5  10       86.78       87.21     15.09 o 
  14   5  10      752.52      741.20     48.30 o 
 -18   6  10     1118.40     1198.52     76.81 o 
 -17   6  10      509.58      590.22     29.96 o 
 -16   6  10     1242.98     1431.53     42.79 o 
 -15   6  10      110.74       76.21     22.29 o 
 -14   6  10     1397.33     1260.43     40.38 o 
 -13   6  10       69.82       52.02     13.70 o 
 -12   6  10      124.68      152.49     16.55 o 
 -11   6  10      210.93      221.81     24.32 o 
 -10   6  10     3264.80     2942.49     58.70 o 
  -9   6  10     1264.22     1213.69     34.86 o 
  -8   6  10      788.34      816.43     28.56 o 
  -7   6  10      560.97      578.03     48.05 o 
  -6   6  10       95.90      107.65     17.49 o 
  -5   6  10        0.33      -16.72     11.14 o 
  -4   6  10       20.58        2.71     10.71 o 
  -3   6  10     3695.88     3635.21     66.00 o 
  -2   6  10     1449.53     1401.01     40.50 o 
  -1   6  10      182.61      148.99     15.77 o 
   0   6  10     4827.78     5148.42     68.68 o 
   1   6  10      419.16      409.58     17.26 o 
   2   6  10        5.88       13.28      7.70 o 
   3   6  10       23.03       12.33     12.23 o 
   4   6  10     8504.01     7903.13     99.02 o 
   5   6  10      153.23      148.34     13.29 o 
   6   6  10       74.80       99.91     11.93 o 
   7   6  10       20.94       26.35     12.59 o 
   8   6  10     1595.22     1620.58     38.85 o 
   9   6  10       27.97       36.37     10.94 o 
  10   6  10      477.57      505.18     23.51 o 
  11   6  10       22.38       25.62     11.72 o 
  12   6  10     5878.69     5809.25    132.66 o 
  13   6  10      249.76      245.40     20.13 o 
 -18   7  10      247.08      318.02     35.47 o 
 -17   7  10        3.94      -11.87     10.21 o 
 -16   7  10       13.90        7.19     19.65 o 
 -15   7  10       60.83       69.26     22.29 o 
 -14   7  10      204.54      149.08     17.32 o 
 -13   7  10       29.12       39.69     12.75 o 
 -12   7  10     2798.86     2727.71     60.87 o 
 -11   7  10       62.88       64.44     33.19 o 
 -10   7  10     1275.71     1268.04     36.34 o 
  -9   7  10       69.99       71.46     13.23 o 
  -8   7  10      396.42      334.05     21.13 o 
  -7   7  10     1435.50     1434.91     37.60 o 
  -6   7  10     1829.16     1830.60     42.75 o 
  -5   7  10      443.33      376.78     33.55 o 
  -4   7  10     1053.85     1167.13     33.74 o 
  -3   7  10      706.95      693.73     27.19 o 
  -2   7  10     3326.86     3298.38     61.67 o 
  -1   7  10      291.82      243.50     18.36 o 
   0   7  10     1580.94     1582.14     39.96 o 
   1   7  10       53.22       72.89      9.93 o 
   2   7  10      161.29      182.41     13.34 o 
   3   7  10        0.00        0.88      7.67 o 
   4   7  10      115.35       98.50     11.67 o 
   5   7  10      404.61      403.16     19.24 o 
   6   7  10       69.47       88.05     12.04 o 
   7   7  10       28.68       30.96     10.55 o 
   8   7  10      257.96      279.96     15.58 o 
   9   7  10        1.37        3.20     10.75 o 
  10   7  10       21.66       45.85     12.11 o 
  11   7  10      154.04      156.42     16.75 o 
  12   7  10        2.66       35.52     16.84 o 
  13   7  10       86.11       79.43     15.05 o 
 -19   8  10        0.91       34.75     20.61 o 
 -18   8  10      145.13      156.25     28.76 o 
 -17   8  10      107.36       89.00     17.32 o 
 -16   8  10      296.83      281.31     23.05 o 
 -15   8  10       57.60       52.68     14.64 o 
 -14   8  10       97.23      127.76     17.62 o 
 -13   8  10       37.31       38.43     12.83 o 
 -12   8  10      575.27      554.02     26.71 o 
 -11   8  10      431.35      454.82     34.51 o 
 -10   8  10      101.18      116.61     15.58 o 
  -9   8  10      304.81      332.81     46.13 o 
  -8   8  10      342.70      285.96     17.67 o 
  -7   8  10      115.29      105.07     11.89 o 
  -6   8  10     7117.60     6895.03    116.94 o 
  -5   8  10        8.08       27.23     13.37 o 
  -4   8  10     9555.41     9454.77    112.46 o 
  -3   8  10      528.55      491.46     20.10 o 
  -2   8  10     4324.09     4272.13     61.12 o 
  -1   8  10     1663.70     1714.54     34.44 o 
   0   8  10     1173.50     1221.56     28.88 o 
   1   8  10       39.14       32.96      9.52 o 
   2   8  10       27.69       65.91      8.46 o 
   3   8  10        5.21        0.20      8.05 o 
   4   8  10      256.71      266.18     16.28 o 
   5   8  10       88.11       64.40     13.92 o 
   6   8  10      243.66      314.75     15.56 o 
   7   8  10       13.82       11.54      9.88 o 
   8   8  10      153.45      143.16     14.82 o 
   9   8  10       32.44       19.99     13.12 o 
  10   8  10      294.13      263.14     28.64 o 
  11   8  10      279.21      303.12     26.13 o 
  12   8  10     2383.06     2268.56     60.80 o 
 -19   9  10      953.10     1105.75     61.11 o 
 -17   9  10       13.08       18.71     14.81 o 
 -16   9  10      177.67      186.30     20.67 o 
 -15   9  10      523.26      487.56     29.96 o 
 -14   9  10       39.33       25.94     14.02 o 
 -13   9  10       20.49       18.70     21.69 o 
 -12   9  10      800.65      862.71     33.29 o 
 -11   9  10      114.00       95.20     12.86 o 
 -10   9  10      312.19      286.06     17.71 o 
  -9   9  10      681.83      695.04     24.11 o 
  -8   9  10     4275.71     4298.44     78.37 o 
  -7   9  10      629.48      705.27     29.22 o 
  -6   9  10     2246.01     2188.46     65.54 o 
  -5   9  10       40.49       65.24     13.63 o 
  -4   9  10      840.21      846.34     31.35 o 
  -3   9  10       16.56        8.42     10.57 o 
  -2   9  10        5.77        7.99     11.98 o 
  -1   9  10      315.22      286.44     33.19 o 
   0   9  10     1855.23     1728.59     45.16 o 
   1   9  10       85.52       52.12     11.66 o 
   2   9  10     4751.35     4850.12     60.62 o 
   3   9  10       48.35       56.68      9.54 o 
   4   9  10      159.08      141.83     12.07 o 
   5   9  10        1.07        4.00      8.17 o 
   6   9  10     4895.28     4691.84    119.46 o 
   7   9  10      302.87      331.66     55.18 o 
   8   9  10      562.59      464.86     36.19 o 
   9   9  10       80.09       62.20     16.75 o 
  10   9  10     1196.67     1160.25     44.22 o 
  11   9  10      107.39      114.15     23.73 o 
 -17  10  10      373.60      401.41     39.54 o 
 -16  10  10      184.81      215.01     41.58 o 
 -15  10  10      109.23      120.15     18.60 o 
 -14  10  10     1874.40     1777.68     48.97 o 
 -13  10  10      236.07      235.85     17.47 o 
 -12  10  10       44.47       45.01     11.79 o 
 -11  10  10      127.63      125.61     15.92 o 
 -10  10  10     1825.74     1807.30     38.50 o 
  -9  10  10      119.23       88.90     12.73 o 
  -8  10  10      913.69      943.94     28.23 o 
  -7  10  10     3258.16     3364.92     55.11 o 
  -6  10  10     5380.74     5260.74     74.43 o 
  -5  10  10      309.28      371.04     31.08 o 
  -4  10  10     2637.06     2404.42     44.59 o 
  -3  10  10      168.23      177.97     15.07 o 
  -2  10  10     1071.35     1150.12     30.33 o 
  -1  10  10        6.79       15.86     10.17 o 
   0  10  10      171.70      218.77     16.46 o 
   1  10  10      135.72      137.40     14.13 o 
   2  10  10      907.95      949.37     35.39 o 
   3  10  10      127.01      116.66     11.57 o 
   4  10  10      835.36      785.39     22.86 o 
   5  10  10      263.48      285.84     16.05 o 
   6  10  10      117.02      129.92     12.54 o 
   7  10  10      265.14      272.89     19.01 o 
   8  10  10     4116.95     3974.21     81.67 o 
   9  10  10      364.13      330.27     26.69 o 
  10  10  10     1523.26     1577.07     80.52 o 
 -17  11  10       58.86       52.96     24.44 o 
 -16  11  10       17.94       19.84     15.16 o 
 -15  11  10       66.94       70.36     20.13 o 
 -14  11  10      330.68      291.94     19.32 o 
 -13  11  10        0.69       -0.12     10.68 o 
 -12  11  10      418.61      354.10     20.73 o 
 -11  11  10      369.68      355.07     20.23 o 
 -10  11  10        2.36       26.30     10.78 o 
  -9  11  10        9.09        4.74      9.85 o 
  -8  11  10      792.11      723.01     25.61 o 
  -7  11  10      420.84      364.44     20.01 o 
  -6  11  10      342.05      345.63     24.95 o 
  -5  11  10      210.69      255.69     17.62 o 
  -4  11  10     3272.17     3105.56     53.28 o 
  -3  11  10      349.56      361.66     25.88 o 
  -2  11  10        1.93       17.90     10.52 o 
  -1  11  10        2.39        2.04      9.73 o 
   0  11  10       82.67       64.15     12.30 o 
   1  11  10       11.59       -1.04     10.60 o 
   2  11  10        3.45       45.54     11.70 o 
   3  11  10       50.28       40.72     12.39 o 
   4  11  10     1301.76     1369.09     30.19 o 
   5  11  10      234.20      224.23     15.29 o 
   6  11  10      543.43      613.72     22.07 o 
   7  11  10        5.27        2.34      9.23 o 
   8  11  10       10.47       15.58     10.85 o 
   9  11  10      360.35      370.81     27.75 o 
 -16  12  10      290.62      290.46     36.67 o 
 -15  12  10       91.09       91.09     17.34 o 
 -14  12  10      145.62      143.08     19.72 o 
 -13  12  10      248.69      229.93     23.61 o 
 -12  12  10      141.25      145.77     49.25 o 
 -11  12  10        8.53       -6.06     12.65 o 
 -10  12  10      878.62      906.55     29.22 o 
  -9  12  10        4.86        2.45     10.55 o 
  -8  12  10       23.43       32.29     11.38 o 
  -7  12  10       93.99      120.28     20.51 o 
  -6  12  10     1823.64     1835.26     39.88 o 
  -5  12  10      179.49      193.09     16.48 o 
  -4  12  10        3.22        2.76     10.28 o 
  -3  12  10       23.09       27.46     11.02 o 
  -2  12  10       17.15       23.25     11.21 o 
  -1  12  10        1.28       -4.62     10.21 o 
   0  12  10      980.50      882.31     28.49 o 
   1  12  10      439.53      397.81     21.63 o 
   2  12  10      160.15      167.23     16.66 o 
   3  12  10      214.98      208.69     17.66 o 
   4  12  10       93.38      106.94     12.62 o 
   5  12  10      283.98      336.28     18.21 o 
   6  12  10      365.99      336.06     18.49 o 
   7  12  10        0.13       -6.20     15.53 o 
   8  12  10      535.97      522.79     27.14 o 
 -14  13  10       33.32        6.43     15.07 o 
 -13  13  10      234.34      231.16     23.70 o 
 -12  13  10     1232.71     1269.04     65.90 o 
 -11  13  10       80.88       78.67     35.83 o 
 -10  13  10      654.59      677.48     33.52 o 
  -9  13  10      171.40      146.69     25.76 o 
  -8  13  10     1487.69     1455.88     64.23 o 
  -7  13  10      212.44      224.48     38.82 o 
  -6  13  10     1074.32      980.77     38.79 o 
  -5  13  10      699.27      698.54     34.75 o 
  -4  13  10     4847.43     4490.35    137.92 o 
  -3  13  10      383.94      415.00     43.26 o 
  -2  13  10      641.17      588.64     32.11 o 
  -1  13  10      269.73      269.95     24.03 o 
   0  13  10     3490.54     3292.84     72.36 o 
   1  13  10        9.08        7.63     13.99 o 
   2  13  10      811.10      826.25     36.40 o 
   3  13  10      405.09      519.78     38.94 o 
   4  13  10     2655.68     2674.86     52.81 o 
   5  13  10        0.01        3.02     10.77 o 
   6  13  10       54.06       86.38     14.10 o 
 -12  14  10      851.04      903.02     40.50 o 
 -11  14  10     1215.17     1277.09     45.24 o 
 -10  14  10     3279.37     3429.72    137.08 o 
  -9  14  10      206.42      188.12     23.00 o 
  -8  14  10        0.26      -11.02     13.70 o 
  -7  14  10      418.52      396.87     29.15 o 
  -6  14  10     1576.09     1395.93     46.85 o 
  -5  14  10        4.14        5.49     14.77 o 
  -4  14  10      561.16      540.92     31.99 o 
  -3  14  10     1333.26     1382.36     46.68 o 
  -2  14  10     1851.60     1991.73     74.89 o 
  -1  14  10       10.36        8.01     14.85 o 
   0  14  10      151.68      133.51     20.58 o 
   1  14  10       12.86        1.17     14.74 o 
   2  14  10       70.74       62.90     24.80 o 
   3  14  10       15.83       31.87     24.68 o 
   4  14  10     1083.58      841.01     30.91 o 
  -9  15  10      173.28      193.49     23.46 o 
  -8  15  10     1679.19     1847.62     55.32 o 
  -7  15  10      174.86      163.65     22.37 o 
  -6  15  10       22.61       20.67     16.33 o 
  -5  15  10      934.63     1121.23     44.12 o 
  -4  15  10     4089.99     4519.21     91.93 o 
  -3  15  10      213.42      203.11     23.55 o 
  -2  15  10      457.46      411.08     30.08 o 
  -1  15  10      605.78      661.27     35.90 o 
   0  15  10     1292.61     1429.90     48.88 o 
 -18   1  11       19.53       45.05     16.40 o 
 -17   1  11     1051.18     1120.29     40.24 o 
 -16   1  11     5510.06     5402.29     97.77 o 
 -15   1  11     1628.72     1712.54     48.20 o 
 -14   1  11     2899.18     2721.93     60.32 o 
 -13   1  11      101.09       91.32     15.17 o 
 -12   1  11      191.44      154.12     16.86 o 
 -11   1  11      142.36      138.34     15.84 o 
 -10   1  11      973.31      881.15     30.84 o 
  -9   1  11     1370.88     1292.65     36.84 o 
  -8   1  11      432.56      389.32     34.51 o 
  -7   1  11        2.95       -4.88     10.23 o 
  -6   1  11       26.32       21.46     11.35 o 
  -5   1  11      190.03      166.44     16.61 o 
  -4   1  11      121.24      170.29     16.69 o 
  -3   1  11      976.49     1026.99     33.47 o 
  -2   1  11     2649.05     2674.12     57.76 o 
  -1   1  11     2106.41     2134.33     49.81 o 
   0   1  11      530.77      568.99     27.01 o 
   1   1  11       32.96       29.27     12.86 o 
   2   1  11        6.30       -6.53     12.03 o 
   3   1  11        5.92       -8.66     13.30 o 
   4   1  11      665.21      641.39     31.69 o 
   5   1  11      447.96      428.69     27.79 o 
   6   1  11     6237.60     6046.54    104.72 o 
   7   1  11       20.89       -4.76     15.00 o 
   8   1  11      111.75      110.13     19.82 o 
   9   1  11        4.64      -22.62     15.08 o 
  10   1  11     3569.32     3681.90     78.97 o 
  11   1  11      105.66       89.80     20.16 o 
  12   1  11        0.93       -2.14     17.27 o 
  13   1  11        2.49      -13.50     17.78 o 
 -19   2  11      606.52      685.88     50.57 o 
 -18   2  11     1970.01     2216.94     58.11 o 
 -17   2  11      337.31      322.83     25.31 o 
 -16   2  11      929.28      822.09     34.97 o 
 -15   2  11     2432.88     2474.66     58.60 o 
 -14   2  11     2035.33     2145.41     82.44 o 
 -13   2  11       55.22       72.66     19.89 o 
 -12   2  11     1549.75     1401.31     39.98 o 
 -11   2  11      574.21      513.26     25.40 o 
 -10   2  11      352.15      320.03     48.65 o 
  -9   2  11      105.20       89.68     15.82 o 
  -8   2  11     3243.90     3128.69     61.91 o 
  -7   2  11      642.43      576.52     26.76 o 
  -6   2  11     1209.81     1280.44     37.25 o 
  -5   2  11      881.67      775.63     29.88 o 
  -4   2  11     9082.29     8956.90    134.11 o 
  -3   2  11     1471.36     1421.30     39.35 o 
  -2   2  11      243.65      210.79     24.20 o 
  -1   2  11     1168.52     1085.26     35.54 o 
   0   2  11    10806.62    11288.04    289.02 o 
   1   2  11      601.78      608.12     28.87 o 
   2   2  11       14.33       90.50     15.24 o 
   3   2  11       54.29       30.59     14.05 o 
   4   2  11     2448.68     2581.74     58.80 o 
   5   2  11     1360.84     1394.25     42.77 o 
   6   2  11      364.62      347.77     25.38 o 
   7   2  11      783.68      849.12     35.66 o 
   8   2  11     2028.38     2112.62     55.24 o 
   9   2  11       89.18       63.55     18.79 o 
  10   2  11      191.66      217.70     23.46 o 
  11   2  11     1133.86     1152.86     44.30 o 
  12   2  11     1947.02     2092.21     59.47 o 
  13   2  11       48.61       12.10     18.64 o 
 -19   3  11      520.63      493.92     45.53 o 
 -18   3  11     1168.22     1393.33     65.66 o 
 -17   3  11      565.52      641.01     37.63 o 
 -16   3  11        5.00       21.15     13.38 o 
 -15   3  11      156.90      151.43     18.58 o 
 -14   3  11      502.02      566.15     28.54 o 
 -13   3  11     2013.23     2105.61     51.07 o 
 -12   3  11     2288.55     2394.65     54.10 o 
 -11   3  11       74.78       91.52     14.50 o 
 -10   3  11      982.23      865.65     30.90 o 
  -9   3  11       97.54       57.87     13.20 o 
  -8   3  11      133.87      126.45     15.83 o 
  -7   3  11     1701.50     1582.39     41.56 o 
  -6   3  11    14462.51    13839.85    193.42 o 
  -5   3  11     4544.65     4516.22    200.47 o 
  -4   3  11     1415.41     1268.68     36.48 o 
  -3   3  11       24.14        2.61     12.10 o 
  -2   3  11     4687.83     4501.87     79.50 o 
  -1   3  11     2580.94     2602.36     58.83 o 
   0   3  11      568.20      626.69     28.00 o 
   1   3  11      764.49      733.43     42.18 o 
   2   3  11      340.41      240.32     19.87 o 
   3   3  11      244.71      199.83     19.99 o 
   4   3  11      331.36      285.63     33.79 o 
   5   3  11      182.06      150.83     19.57 o 
   6   3  11     6946.53     6505.04    110.63 o 
   7   3  11       17.35      -12.21     14.28 o 
   8   3  11      889.72      998.02     56.56 o 
   9   3  11      166.87      125.48     25.76 o 
  10   3  11     3612.10     3488.33     75.90 o 
  11   3  11      223.11      161.33     23.02 o 
  12   3  11     1195.42     1285.94     47.17 o 
  13   3  11      147.13      191.81     25.02 o 
 -19   4  11      923.72     1037.69     59.67 o 
 -18   4  11     1332.65     1396.20     65.90 o 
 -17   4  11      136.84      150.45     19.23 o 
 -16   4  11      287.05      308.59     23.72 o 
 -15   4  11       29.03       15.10     12.97 o 
 -14   4  11       64.02       15.54     13.38 o 
 -13   4  11      451.20      372.77     25.76 o 
 -12   4  11     1158.17      969.43     33.75 o 
 -11   4  11      809.23      868.88     31.75 o 
 -10   4  11      819.88      821.60     30.39 o 
  -9   4  11        0.57      -13.54      9.33 o 
  -8   4  11     1045.76      998.26     32.55 o 
  -7   4  11     2049.08     1998.39     46.79 o 
  -6   4  11     3155.87     3094.77     61.03 o 
  -5   4  11      410.88      415.94     23.51 o 
  -4   4  11     2358.08     2183.08     49.04 o 
  -3   4  11      629.73      603.23     26.57 o 
  -2   4  11     2183.58     2163.39     49.21 o 
  -1   4  11       34.82       21.26     11.86 o 
   0   4  11      390.96      409.61     24.19 o 
   1   4  11      527.38      542.62     66.74 o 
   2   4  11      182.25      141.14     18.69 o 
   3   4  11      147.22      139.24     26.12 o 
   4   4  11     1978.49     2024.21     50.85 o 
   5   4  11      190.19      142.68     18.53 o 
   6   4  11      130.23      143.18     18.94 o 
   7   4  11      943.43     1005.78     45.65 o 
   8   4  11      161.31      227.83     25.04 o 
   9   4  11      598.12      632.02     33.53 o 
  10   4  11      648.46      603.42     33.94 o 
  11   4  11      988.63     1036.41     41.90 o 
  12   4  11      269.52      276.46     26.94 o 
  13   4  11      167.59      190.81     25.11 o 
 -19   5  11       26.42        1.68     23.49 o 
 -18   5  11       20.04       31.15     23.25 o 
 -17   5  11      414.73      408.36     40.26 o 
 -16   5  11      412.34      461.84     30.32 o 
 -15   5  11       77.41       60.37     15.41 o 
 -14   5  11       93.20       90.86     15.37 o 
 -13   5  11      336.50      328.67     23.21 o 
 -12   5  11      230.70      210.93     28.28 o 
 -11   5  11      262.70      274.09     21.21 o 
 -10   5  11        7.29       19.91     11.34 o 
  -9   5  11       25.19       11.64     10.88 o 
  -8   5  11     1697.83     1747.86     43.04 o 
  -7   5  11     1064.33     1104.35     34.15 o 
  -6   5  11        6.91       34.06     25.52 o 
  -5   5  11       14.82        7.13     10.59 o 
  -4   5  11      106.00       87.72     13.59 o 
  -3   5  11        2.01        2.18     12.46 o 
  -2   5  11      420.04      477.65     24.74 o 
  -1   5  11      276.43      230.97     18.77 o 
   0   5  11      625.70      683.87     28.46 o 
   1   5  11        0.49        6.17     15.22 o 
   2   5  11      180.86      167.73     17.83 o 
   3   5  11        0.18        8.27     12.26 o 
   4   5  11      326.24      255.50     32.59 o 
   5   5  11        2.10      -12.32     12.80 o 
   6   5  11     2549.04     2199.79     54.36 o 
   7   5  11       22.80        6.84     15.57 o 
   8   5  11      379.92      390.82     29.00 o 
   9   5  11      151.61      116.05     21.09 o 
  10   5  11     1506.36     1542.94     48.90 o 
  11   5  11       26.58       26.61     17.39 o 
  12   5  11        8.84       29.56     17.95 o 
 -18   6  11     1694.48     1641.13     72.85 o 
 -17   6  11      352.31      375.29     40.26 o 
 -16   6  11      295.96      274.88     34.51 o 
 -15   6  11      172.85      181.03     19.79 o 
 -14   6  11     1478.91     1425.61    117.67 o 
 -13   6  11       55.16       48.07     13.87 o 
 -12   6  11     1868.49     1741.96     45.49 o 
 -11   6  11      359.17      286.62     38.94 o 
 -10   6  11       27.67       55.08     13.17 o 
  -9   6  11        1.40        8.12     10.82 o 
  -8   6  11     3002.85     2835.54     58.05 o 
  -7   6  11      106.47      117.70     34.75 o 
  -6   6  11       88.83       42.75     21.33 o 
  -5   6  11       69.56       21.98     13.18 o 
  -4   6  11      682.14      630.08     61.35 o 
  -3   6  11     1531.65     1554.19     41.37 o 
  -2   6  11    11727.24    11478.70    165.04 o 
  -1   6  11      150.14      123.75     16.13 o 
   0   6  11     4499.23     4339.48    118.39 o 
   1   6  11        0.92      -16.39     10.93 o 
   2   6  11        0.10       -2.27     11.67 o 
   3   6  11       87.83      112.10     16.21 o 
   4   6  11      318.08      383.21     25.02 o 
   5   6  11       77.17       79.39     15.93 o 
   6   6  11      404.17      429.01     26.73 o 
   7   6  11      899.39      828.36     41.34 o 
   8   6  11        8.19       36.62     15.89 o 
   9   6  11      124.37      126.92     19.24 o 
  10   6  11       76.58       67.53     18.73 o 
  11   6  11       24.61       10.00     17.33 o 
  12   6  11       89.88      110.41     23.61 o 
 -18   7  11      112.23      133.49     29.24 o 
 -17   7  11      660.66      647.78     49.13 o 
 -16   7  11     3816.92     4011.03    116.95 o 
 -15   7  11      947.30      968.50     36.68 o 
 -14   7  11       64.93      104.41     16.26 o 
 -13   7  11      239.50      266.63     21.28 o 
 -12   7  11      521.81      498.14     26.33 o 
 -11   7  11        5.76       -8.92     10.88 o 
 -10   7  11      204.22      203.50     18.46 o 
  -9   7  11      362.52      382.13     23.68 o 
  -8   7  11     4563.91     4399.35     78.07 o 
  -7   7  11      629.13      692.08     28.10 o 
  -6   7  11     3773.05     3737.57     90.35 o 
  -5   7  11       91.82       95.70     14.53 o 
  -4   7  11     2978.90     3065.08     60.39 o 
  -3   7  11      191.83      217.62     18.18 o 
  -2   7  11       54.62       64.53     13.12 o 
  -1   7  11      997.28     1076.09     35.23 o 
   0   7  11       15.10      -11.51     17.02 o 
   1   7  11      340.80      325.95     22.81 o 
   2   7  11     3571.41     3413.20     67.41 o 
   3   7  11      650.73      635.51     29.24 o 
   4   7  11      171.35      214.61     19.89 o 
   5   7  11      278.87      281.78     22.45 o 
   6   7  11     1122.54     1068.82     38.05 o 
   7   7  11      126.78      122.70     18.46 o 
   8   7  11     1317.95     1243.67     42.49 o 
   9   7  11       12.97       36.24     16.61 o 
  10   7  11     2947.43     2827.15     67.19 o 
  11   7  11       59.14       53.79     18.69 o 
 -18   8  11     1684.48     1724.77     75.97 o 
 -17   8  11      438.01      418.70     28.66 o 
 -16   8  11       66.54      106.55     18.24 o 
 -15   8  11      122.10      133.12     19.40 o 
 -14   8  11      295.93      343.67     49.97 o 
 -13   8  11       16.70       -5.87     12.58 o 
 -12   8  11      643.01      566.16     27.80 o 
 -11   8  11       74.81       71.19     20.73 o 
 -10   8  11       39.79       26.29     12.70 o 
  -9   8  11      261.34      264.57     20.02 o 
  -8   8  11     1109.08     1124.40     42.66 o 
  -7   8  11      495.48      497.78     42.42 o 
  -6   8  11       47.27       80.10     16.66 o 
  -5   8  11       49.88       41.81     18.81 o 
  -4   8  11      298.77      282.86     36.55 o 
  -3   8  11       65.68       57.52     12.89 o 
  -2   8  11      414.51      352.53     34.27 o 
  -1   8  11      170.58      178.39     17.26 o 
   0   8  11     1821.13     1737.11     43.47 o 
   1   8  11      112.79      104.01     17.61 o 
   2   8  11      185.35      204.83     18.45 o 
   3   8  11      505.95      506.39     27.23 o 
   4   8  11     2047.12     1935.15     48.82 o 
   5   8  11      126.33      156.73     29.48 o 
   6   8  11     1602.00     1647.26     47.60 o 
   7   8  11      905.54      972.49     38.23 o 
   8   8  11     1843.35     1757.84     74.77 o 
   9   8  11       35.77       31.39     25.88 o 
  10   8  11      560.85      683.96     52.96 o 
 -18   9  11     1349.14     1530.17     71.66 o 
 -17   9  11      192.99      195.26     22.83 o 
 -16   9  11       31.12        4.26     15.34 o 
 -15   9  11       25.48       -5.27     14.15 o 
 -14   9  11      318.73      291.48     24.48 o 
 -13   9  11       21.83       25.21     14.32 o 
 -12   9  11      427.49      335.92     24.65 o 
 -11   9  11       72.07       80.28     22.77 o 
 -10   9  11      499.82      451.50     37.39 o 
  -9   9  11        6.51       -2.64     16.06 o 
  -8   9  11      581.88      542.57     38.58 o 
  -7   9  11      111.19      138.71     16.94 o 
  -6   9  11      682.87      653.64     29.64 o 
  -5   9  11       54.37       35.57     12.83 o 
  -4   9  11      798.96      801.86     69.74 o 
  -3   9  11      268.30      216.68     22.89 o 
  -2   9  11        5.47       28.02     12.48 o 
  -1   9  11        0.04        4.35     11.39 o 
   0   9  11        5.52       21.57     19.41 o 
   1   9  11       69.00       47.21     21.57 o 
   2   9  11       26.58        7.42     13.77 o 
   3   9  11        6.68       -1.28     14.28 o 
   4   9  11      896.29      901.46     62.55 o 
   5   9  11      378.06      373.10     30.20 o 
   6   9  11       83.87      115.32     19.14 o 
   7   9  11        8.15       -0.56     31.87 o 
   8   9  11       24.74       89.87     27.80 o 
   9   9  11        2.02      -16.78     23.25 o 
 -17  10  11      432.37      434.63     30.24 o 
 -16  10  11        0.33        2.69     18.21 o 
 -15  10  11        1.98      -20.18     13.45 o 
 -14  10  11       24.05        9.99     15.72 o 
 -13  10  11       26.63       39.91     19.17 o 
 -12  10  11       11.95       -1.28     13.79 o 
 -11  10  11       57.50       21.76     14.43 o 
 -10  10  11       27.49       25.49     10.98 o 
  -9  10  11        3.01       -2.51      9.42 o 
  -8  10  11      657.95      680.33     25.38 o 
  -7  10  11       77.84       71.00     12.62 o 
  -6  10  11       90.76       71.48     12.70 o 
  -5  10  11        7.25      -15.36     10.24 o 
  -4  10  11     1260.02     1145.45     31.44 o 
  -3  10  11      627.76      629.64     24.95 o 
  -2  10  11       38.39       72.01     12.40 o 
  -1  10  11        0.84       -0.18      9.68 o 
   0  10  11     1428.53     1292.92     33.52 o 
   1  10  11       51.12       47.56     11.81 o 
   2  10  11      603.38      570.43     20.53 o 
   3  10  11        9.38        6.22      8.70 o 
   4  10  11        1.24       -1.11     13.80 o 
   5  10  11       16.12        3.41     17.49 o 
   6  10  11      433.50      390.85     25.59 o 
   7  10  11      436.04      504.63     31.86 o 
   8  10  11      975.43     1105.99     62.31 o 
 -16  11  11      670.90      684.08     35.16 o 
 -15  11  11       51.69       60.42     17.35 o 
 -14  11  11     1310.53     1359.29     52.84 o 
 -13  11  11     1017.42     1033.84     55.00 o 
 -12  11  11     1856.16     1798.88     40.99 o 
 -11  11  11      435.33      382.88     21.46 o 
 -10  11  11       71.00       63.63     13.24 o 
  -9  11  11      288.74      266.53     27.29 o 
  -8  11  11      289.64      266.56     18.61 o 
  -7  11  11      300.87      293.17     19.18 o 
  -6  11  11     2396.74     2476.02     47.84 o 
  -5  11  11     1149.28     1133.17     37.08 o 
  -4  11  11        0.51       25.23     11.23 o 
  -3  11  11      250.96      231.47     17.69 o 
  -2  11  11     1008.01      992.27     30.36 o 
  -1  11  11      164.09      197.06     19.81 o 
   0  11  11       45.04       23.56     12.24 o 
   1  11  11      129.95      128.92     15.86 o 
   2  11  11     3714.72     3695.52     53.67 o 
   3  11  11      721.82      766.62     24.37 o 
   4  11  11       76.94       75.79     11.68 o 
   5  11  11       59.22       43.59     11.13 o 
   6  11  11     2733.26     2761.61     75.78 o 
   7  11  11      654.92      682.10     34.87 o 
 -15  12  11     1049.26     1131.87     60.87 o 
 -14  12  11     1659.16     2003.24     79.56 o 
 -13  12  11       20.99       12.77     14.49 o 
 -12  12  11     1089.48     1037.63     32.53 o 
 -11  12  11      512.67      522.36     38.79 o 
 -10  12  11      168.26      170.84     16.93 o 
  -9  12  11      219.16      196.65     20.93 o 
  -8  12  11     1434.96     1447.44     36.89 o 
  -7  12  11      844.78      826.62     28.91 o 
  -6  12  11      838.59      793.91     28.69 o 
  -5  12  11      562.31      536.80     25.27 o 
  -4  12  11     2457.29     2336.12     53.94 o 
  -3  12  11      146.62      145.00     15.87 o 
  -2  12  11     2238.22     2123.11     47.91 o 
  -1  12  11      134.79      127.69     15.51 o 
   0  12  11     3029.29     3077.87     56.00 o 
   1  12  11      439.58      469.14     29.58 o 
   2  12  11       33.72       43.72     10.64 o 
   3  12  11      530.12      505.09     21.23 o 
   4  12  11      826.27      868.46     35.81 o 
   5  12  11      151.18      141.67     13.97 o 
   6  12  11       51.51       91.85     12.73 o 
 -13  13  11        4.94       20.26     15.31 o 
 -12  13  11      696.65      704.98     35.31 o 
 -11  13  11      481.77      579.11     33.79 o 
 -10  13  11     2156.57     2062.28     92.39 o 
  -9  13  11     1914.34     2047.04     56.43 o 
  -8  13  11      543.00      631.60     36.43 o 
  -7  13  11       47.08       11.74     15.60 o 
  -6  13  11     2236.79     2186.54     58.80 o 
  -5  13  11      280.12      269.47     24.74 o 
  -4  13  11       33.80       76.42     18.08 o 
  -3  13  11        1.32      -12.15     14.74 o 
  -2  13  11     2333.87     2276.07     59.82 o 
  -1  13  11      608.59      646.37     45.29 o 
   0  13  11      275.85      349.04     27.51 o 
   1  13  11       34.57       24.49     15.20 o 
   2  13  11      353.49      368.32     28.13 o 
   3  13  11        8.87       14.36     11.38 o 
 -10  14  11        9.79       39.64     17.90 o 
  -9  14  11      207.24      218.53     24.98 o 
  -8  14  11       90.34      123.94     20.91 o 
  -7  14  11       71.04       83.32     19.07 o 
  -6  14  11      161.08      141.89     42.54 o 
  -5  14  11      154.86      140.97     21.96 o 
  -4  14  11        3.92       -1.54     14.68 o 
  -3  14  11      302.68      270.36     25.38 o 
  -2  14  11        2.16       -2.59     14.96 o 
  -1  14  11       74.35       67.55     18.80 o 
   0  14  11       48.04       39.27     17.08 o 
 -19   0  12     1794.06     2069.14     82.92 o 
 -18   0  12     1283.80     1355.70     65.18 o 
 -17   0  12      182.27      172.79     29.24 o 
 -16   0  12     1029.77     1080.35     55.84 o 
 -15   0  12      301.71      336.47     35.71 o 
 -14   0  12     4314.43     3895.28    109.28 o 
 -13   0  12      167.25      193.64     28.28 o 
 -12   0  12     6622.95     6438.46    152.18 o 
 -11   0  12      103.49      124.14     23.49 o 
 -10   0  12     1137.69     1088.25     50.57 o 
  -9   0  12      624.72      623.57     40.26 o 
  -8   0  12     5898.64     5899.00    140.20 o 
  -7   0  12      696.54      671.02     41.70 o 
  -6   0  12     2603.33     2498.36     78.37 o 
  -5   0  12     3259.71     3230.25     92.03 o 
  -4   0  12    11641.53    11808.31    242.53 o 
  -3   0  12      358.17      457.97     36.91 o 
  -2   0  12      184.02      182.61     25.64 o 
  -1   0  12      303.41      279.67     31.39 o 
   0   0  12      349.92      345.82     34.75 o 
   1   0  12       20.35       -1.92     17.73 o 
   2   0  12     2427.76     2372.54     79.80 o 
   3   0  12     2283.29     2334.44     79.80 o 
   4   0  12     3153.32     3012.17     94.42 o 
   5   0  12        1.05      -21.33     20.13 o 
   6   0  12      218.52      192.44     30.91 o 
   7   0  12     2320.73     2342.59     85.32 o 
   8   0  12       78.03       98.50     28.04 o 
   9   0  12      775.78      791.33     53.68 o 
  10   0  12     3348.98     3675.04    114.79 o 
  11   0  12     1367.90     1454.92     72.37 o 
  12   0  12      364.31      577.08     52.24 o 
 -19   1  12      652.61      818.81     38.54 o 
 -18   1  12     7189.47     7416.66    127.77 o 
 -17   1  12     1225.59     1319.43     56.44 o 
 -16   1  12       42.28       38.73     15.08 o 
 -15   1  12       23.94        7.11     13.41 o 
 -14   1  12     3287.00     3253.57     94.78 o 
 -13   1  12     1157.34     1164.92     38.64 o 
 -12   1  12        2.90       -1.87     11.01 o 
 -11   1  12      558.34      592.41     27.71 o 
 -10   1  12      266.55      289.00     33.91 o 
  -9   1  12      705.48      713.17     47.21 o 
  -8   1  12      708.41      730.56     30.33 o 
  -7   1  12     1764.03     1712.35     59.55 o 
  -6   1  12     2678.30     2550.63     55.75 o 
  -5   1  12      682.08      717.70     73.45 o 
  -4   1  12      120.72      115.92     15.84 o 
  -3   1  12      898.13      954.89     33.55 o 
  -2   1  12        3.39       -4.15     11.68 o 
  -1   1  12      378.86      319.61     22.69 o 
   0   1  12      597.03      569.24     46.01 o 
   1   1  12      635.70      640.30     30.31 o 
   2   1  12      784.88      815.30     37.39 o 
   3   1  12       68.36       28.33     15.40 o 
   4   1  12     2162.90     2128.80     54.63 o 
   5   1  12      325.06      279.96     24.56 o 
   6   1  12     1288.57     1210.97     42.53 o 
   7   1  12       34.20       -4.59     16.35 o 
   8   1  12     4848.66     4683.40     92.19 o 
   9   1  12      991.57      989.75     43.26 o 
  10   1  12      714.59      730.30     37.70 o 
  11   1  12        6.26        1.08     33.79 o 
  12   1  12     1466.61     1566.90     53.53 o 
 -19   2  12       52.04       24.44     24.20 o 
 -18   2  12      854.80      905.85     38.98 o 
 -17   2  12      595.85      665.25     51.05 o 
 -16   2  12       10.01       15.25     13.37 o 
 -15   2  12        4.93       -4.18     12.75 o 
 -14   2  12      497.65      580.39     29.46 o 
 -13   2  12      578.92      595.29     29.17 o 
 -12   2  12      898.19      965.99     52.24 o 
 -11   2  12      207.99      217.02     19.91 o 
 -10   2  12      171.29      166.43     17.70 o 
  -9   2  12      297.94      267.70     38.58 o 
  -8   2  12     4115.05     4050.73     75.65 o 
  -7   2  12      904.54      900.41     32.75 o 
  -6   2  12      104.80      101.88     15.74 o 
  -5   2  12       76.24       53.68     14.65 o 
  -4   2  12      682.89      594.28     28.62 o 
  -3   2  12      139.73      136.47     17.70 o 
  -2   2  12     4723.60     4727.82    131.33 o 
  -1   2  12      345.51      367.78     24.40 o 
   0   2  12     1371.36     1414.52     41.92 o 
   1   2  12     1257.35     1291.23     40.47 o 
   2   2  12      292.89      264.48     22.09 o 
   3   2  12       48.68       39.76     15.24 o 
   4   2  12      365.14      340.15     36.43 o 
   5   2  12        8.73       18.85     14.99 o 
   6   2  12       15.96       45.19     16.75 o 
   7   2  12      193.38      172.26     21.83 o 
   8   2  12     1933.43     1702.89     51.28 o 
   9   2  12        0.02      -13.54     15.66 o 
  10   2  12       54.80       49.31     19.05 o 
  11   2  12      306.01      330.41     28.80 o 
 -19   3  12       45.67       38.34     25.88 o 
 -18   3  12      311.78      344.68     27.43 o 
 -17   3  12      391.71      373.55     27.81 o 
 -16   3  12      235.57      254.29     23.26 o 
 -15   3  12        3.30      -13.96     12.26 o 
 -14   3  12     1951.26     1865.91     49.65 o 
 -13   3  12      267.78      238.88     21.57 o 
 -12   3  12       20.08       36.67     13.82 o 
 -11   3  12      143.70      122.72     16.98 o 
 -10   3  12      110.87       97.30     15.33 o 
  -9   3  12       27.75       25.29     11.92 o 
  -8   3  12      665.30      599.38     27.86 o 
  -7   3  12       61.10       43.84     13.58 o 
  -6   3  12        5.15      -14.93     10.98 o 
  -5   3  12       58.15       38.49     13.48 o 
  -4   3  12       69.70       88.77     15.08 o 
  -3   3  12       50.04       29.96     24.56 o 
  -2   3  12      308.74      266.80     21.91 o 
  -1   3  12      525.14      512.32     60.15 o 
   0   3  12     7182.57     7287.14    118.21 o 
   1   3  12      977.72     1025.69    103.89 o 
   2   3  12      114.69       85.69     16.68 o 
   3   3  12       89.27       43.19     19.05 o 
   4   3  12      149.84      134.87     19.11 o 
   5   3  12       41.95       31.32     15.72 o 
   6   3  12      722.57      807.21     35.87 o 
   7   3  12      468.48      465.21     45.05 o 
   8   3  12      329.73      358.48     27.53 o 
   9   3  12       78.03       77.07     19.72 o 
  10   3  12      223.26      225.74     24.66 o 
  11   3  12       61.86       60.27     20.49 o 
 -19   4  12     1241.63     1443.42     70.46 o 
 -18   4  12       11.36       -8.57     14.38 o 
 -17   4  12       11.40       -9.13     13.45 o 
 -16   4  12      126.76      116.45     18.46 o 
 -15   4  12       20.23        6.85     13.06 o 
 -14   4  12        0.33        1.74     12.59 o 
 -13   4  12      775.49      699.64     31.25 o 
 -12   4  12     5096.87     4995.67     89.85 o 
 -11   4  12        1.03      -16.58     11.05 o 
 -10   4  12     2134.05     1911.20     47.96 o 
  -9   4  12      722.14      705.34     29.90 o 
  -8   4  12     2102.22     2078.04     49.75 o 
  -7   4  12      653.07      695.41     29.58 o 
  -6   4  12      370.53      310.06     22.10 o 
  -5   4  12      248.62      205.65     31.39 o 
  -4   4  12     3731.55     3591.55     69.64 o 
  -3   4  12        0.82       -0.78     11.09 o 
  -2   4  12     1390.96     1406.61     40.45 o 
  -1   4  12      143.45      178.61     18.20 o 
   0   4  12     1220.43     1293.06     51.64 o 
   1   4  12        9.21        5.60     23.13 o 
   2   4  12      163.37      158.51     18.53 o 
   3   4  12      572.70      600.41     30.24 o 
   4   4  12      270.06      244.58     22.17 o 
   5   4  12     1081.22     1057.88     39.91 o 
   6   4  12     7596.91     7613.77    127.30 o 
   7   4  12      430.65      394.95     28.32 o 
   8   4  12       98.34      139.86     21.33 o 
   9   4  12      243.05      242.34     24.83 o 
  10   4  12      743.51      789.39     38.35 o 
  11   4  12      221.37      203.36     25.47 o 
 -19   5  12      109.72       98.74     29.72 o 
 -18   5  12     2480.84     2550.12     93.46 o 
 -17   5  12      905.12     1005.61     39.81 o 
 -16   5  12      169.68      162.84     20.79 o 
 -15   5  12      109.59      116.83     17.95 o 
 -14   5  12     1411.13     1330.31     41.98 o 
 -13   5  12      170.81      184.49     19.45 o 
 -12   5  12       35.57       26.16     12.68 o 
 -11   5  12     1436.28     1447.09     41.87 o 
 -10   5  12     2439.57     2320.43     53.50 o 
  -9   5  12       31.30       17.37     11.86 o 
  -8   5  12      472.64      487.02     26.13 o 
  -7   5  12     1409.76     1326.68     39.20 o 
  -6   5  12     3726.10     3537.80     68.71 o 
  -5   5  12      169.60      153.50     18.05 o 
  -4   5  12       91.05       84.25     15.35 o 
  -3   5  12     1673.91     1676.12     44.52 o 
  -2   5  12     4849.06     4790.95     85.26 o 
  -1   5  12        0.07       -0.81     11.10 o 
   0   5  12       11.58       14.70     12.20 o 
   1   5  12      415.76      455.94     26.65 o 
   2   5  12       65.23       65.39     15.22 o 
   3   5  12      308.49      319.73     24.09 o 
   4   5  12     1382.90     1368.15     43.04 o 
   5   5  12     1086.67     1123.46     40.36 o 
   6   5  12       20.92       27.32     15.49 o 
   7   5  12        0.53        2.80     15.82 o 
   8   5  12      102.24      124.41     20.07 o 
   9   5  12     1284.77     1403.23     48.05 o 
  10   5  12      331.14      329.07     27.52 o 
 -19   6  12        1.44      -27.68     18.45 o 
 -18   6  12       21.76       32.11     24.68 o 
 -17   6  12      773.40      821.04     54.16 o 
 -16   6  12     1820.52     1925.23     53.28 o 
 -15   6  12      515.02      519.99     29.96 o 
 -14   6  12      572.31      451.84     49.97 o 
 -13   6  12        1.67        3.65     12.65 o 
 -12   6  12       64.81       87.32     15.52 o 
 -11   6  12      108.89      111.88     16.31 o 
 -10   6  12      402.53      416.48     65.90 o 
  -9   6  12      196.91      221.50     19.19 o 
  -8   6  12      186.42      161.46     17.22 o 
  -7   6  12      310.46      313.53     53.68 o 
  -6   6  12      567.75      517.63     26.50 o 
  -5   6  12       39.98       30.20     13.66 o 
  -4   6  12     2169.71     2239.61     51.84 o 
  -3   6  12       24.14       19.86     30.44 o 
  -2   6  12      130.45      144.18     16.74 o 
  -1   6  12      334.71      339.56     23.15 o 
   0   6  12      997.53      974.55     36.43 o 
   1   6  12      464.63      443.59     42.66 o 
   2   6  12     5500.17     5441.45     95.81 o 
   3   6  12      388.57      427.03     27.06 o 
   4   6  12     1274.57     1324.35     66.62 o 
   5   6  12        0.29       -3.10     13.70 o 
   6   6  12      516.98      440.57     39.66 o 
   7   6  12        2.33        8.49     15.20 o 
   8   6  12      186.47      144.04     20.84 o 
   9   6  12      798.35      847.36     39.47 o 
  10   6  12     3333.43     3586.80     87.71 o 
 -19   7  12        0.04      -19.89     22.05 o 
 -18   7  12        9.77       34.75     25.16 o 
 -17   7  12        1.88       14.62     22.05 o 
 -16   7  12       31.56       51.40     16.15 o 
 -15   7  12       63.62       50.86     16.18 o 
 -14   7  12      350.00      304.89     23.86 o 
 -13   7  12      115.21      106.81     17.02 o 
 -12   7  12       94.73       74.07     15.52 o 
 -11   7  12        1.04      -14.73     10.85 o 
 -10   7  12       67.31       41.18     13.10 o 
  -9   7  12      293.36      256.67     25.64 o 
  -8   7  12      266.10      210.10     20.73 o 
  -7   7  12      167.20      175.05     20.97 o 
  -6   7  12     4057.69     3881.16    187.77 o 
  -5   7  12        6.62        6.74     11.57 o 
  -4   7  12      941.96      918.54     32.99 o 
  -3   7  12       70.52       59.66     13.88 o 
  -2   7  12      178.68      187.42     18.43 o 
  -1   7  12      196.10      199.29     19.06 o 
   0   7  12      112.24      109.92     16.06 o 
   1   7  12        0.69       12.46     12.37 o 
   2   7  12        3.56       24.90     13.01 o 
   3   7  12        3.68        1.22     12.78 o 
   4   7  12        0.01       34.03     18.21 o 
   5   7  12        0.64       27.74     14.66 o 
   6   7  12      168.82      178.01     20.96 o 
   7   7  12       15.43       16.27     15.93 o 
   8   7  12      337.55      273.64     25.66 o 
   9   7  12       22.09       33.90     17.97 o 
 -18   8  12      185.85      260.98     37.39 o 
 -17   8  12      422.87      502.77     36.19 o 
 -16   8  12     1033.13     1025.47     59.19 o 
 -15   8  12      476.70      444.63     29.07 o 
 -14   8  12       74.55       53.11     17.02 o 
 -13   8  12       65.57       78.56     15.93 o 
 -12   8  12       47.29       77.53     16.06 o 
 -11   8  12       22.97        4.40     12.31 o 
 -10   8  12        1.31       -4.05     12.11 o 
  -9   8  12      516.67      536.46     27.38 o 
  -8   8  12     2291.90     2270.09     52.37 o 
  -7   8  12      509.14      556.31     27.16 o 
  -6   8  12      236.54      212.58     26.24 o 
  -5   8  12       64.91       70.14     13.64 o 
  -4   8  12      660.58      659.56     41.70 o 
  -3   8  12        9.26       -9.95     11.06 o 
  -2   8  12      521.66      539.93     42.18 o 
  -1   8  12      242.60      238.93     31.39 o 
   0   8  12      586.41      637.47     45.29 o 
   1   8  12       57.61       33.79     22.29 o 
   2   8  12     1585.57     1630.10     69.74 o 
   3   8  12     1723.70     1808.64     73.57 o 
   4   8  12      738.48      845.49     53.20 o 
   5   8  12       51.01       62.79     25.16 o 
   6   8  12        5.34       25.16     23.25 o 
   7   8  12        0.52      -10.54     23.49 o 
   8   8  12       65.18       92.51     29.48 o 
 -17   9  12      719.27      791.30     38.19 o 
 -16   9  12      251.83      226.94     24.06 o 
 -15   9  12       56.87       62.48     18.39 o 
 -14   9  12     3077.48     2834.39     65.99 o 
 -13   9  12      511.35      503.51     43.14 o 
 -12   9  12       29.27       -3.83     20.37 o 
 -11   9  12      293.06      264.57     32.83 o 
 -10   9  12      272.19      279.67     32.83 o 
  -9   9  12       15.09       14.14     19.17 o 
  -8   9  12      353.70      435.21     38.58 o 
  -7   9  12      802.09      760.89     46.97 o 
  -6   9  12      766.39      785.81     46.97 o 
  -5   9  12      173.95      131.57     25.88 o 
  -4   9  12      758.50      735.49     46.01 o 
  -3   9  12      298.91      254.75     32.35 o 
  -2   9  12      749.32      655.20     45.53 o 
  -1   9  12       39.88       11.74     20.85 o 
   0   9  12     2549.52     2450.91     84.84 o 
   1   9  12      744.67      734.29     48.89 o 
   2   9  12       48.97       72.13     25.64 o 
   3   9  12       69.88       78.16     18.45 o 
   4   9  12     3717.46     3550.33     75.27 o 
   5   9  12     1209.96     1278.62     62.67 o 
   6   9  12       17.75       37.87     17.62 o 
   7   9  12        3.00       -7.67     23.49 o 
 -16  10  12      878.71      964.89     40.73 o 
 -15  10  12       87.27       68.83     18.80 o 
 -14  10  12       12.99      -17.71     27.92 o 
 -13  10  12      974.77     1022.36     40.25 o 
 -12  10  12      301.36      275.36     24.57 o 
 -11  10  12       78.89       71.01     17.12 o 
 -10  10  12       32.21       26.44     15.25 o 
  -9  10  12      296.01      312.10     24.88 o 
  -8  10  12      702.83      716.30     45.41 o 
  -7  10  12       62.56       73.13     16.82 o 
  -6  10  12     1562.76     1468.54     45.15 o 
  -5  10  12      183.61      201.68     22.29 o 
  -4  10  12      719.67      694.10     32.85 o 
  -3  10  12      517.68      480.68     29.82 o 
  -2  10  12      854.06      874.14     36.18 o 
  -1  10  12      623.30      689.75     51.17 o 
   0  10  12     2211.90     2095.11     54.99 o 
   1  10  12      136.75      157.15     42.18 o 
   2  10  12     1810.32     2003.77     98.62 o 
   3  10  12       33.74       47.05     17.68 o 
   4  10  12       64.06       93.10     19.57 o 
   5  10  12      699.92      730.04     49.97 o 
   6  10  12     3397.80     3590.80    119.35 o 
 -15  11  12       33.82       31.87     17.77 o 
 -14  11  12      370.20      370.93     29.32 o 
 -13  11  12       34.60       -2.52     15.76 o 
 -12  11  12       51.48       55.85     17.79 o 
 -11  11  12      120.31      139.69     20.50 o 
 -10  11  12     1019.77     1038.06     47.33 o 
  -9  11  12       62.91       50.31     16.68 o 
  -8  11  12       13.60       27.70     22.41 o 
  -7  11  12      328.83      285.65     19.97 o 
  -6  11  12       36.45       42.41     13.72 o 
  -5  11  12      103.94      103.40     15.10 o 
  -4  11  12     1051.12      952.47     31.01 o 
  -3  11  12      172.77      175.18     17.32 o 
  -2  11  12     1085.49     1126.56     33.43 o 
  -1  11  12       22.09       12.61     14.38 o 
   0  11  12       31.46       41.28     16.64 o 
   1  11  12       48.88       34.15     16.61 o 
   2  11  12       96.68      130.47     30.32 o 
   3  11  12       33.97       38.41     17.26 o 
   4  11  12       52.85       84.03     19.65 o 
   5  11  12       18.87       46.14     18.03 o 
 -13  12  12       20.83      -10.89     16.43 o 
 -12  12  12      232.02      261.35     25.13 o 
 -11  12  12      411.86      433.53     30.49 o 
 -10  12  12      504.47      466.72     27.31 o 
  -9  12  12       55.49       78.45     16.17 o 
  -8  12  12       83.83       75.41     22.89 o 
  -7  12  12     1026.92     1021.92     43.11 o 
  -6  12  12      146.32      194.39     17.76 o 
  -5  12  12       14.44       11.67     11.67 o 
  -4  12  12     1772.30     1657.26     40.57 o 
  -3  12  12      388.34      351.39     22.92 o 
  -2  12  12       25.88       20.27     12.76 o 
  -1  12  12       65.93       52.84     13.83 o 
   0  12  12      188.70      171.83     17.92 o 
   1  12  12       31.23       18.72     12.86 o 
   2  12  12        2.65        3.10     12.17 o 
   3  12  12       40.53       41.26     18.11 o 
 -10  13  12     3056.68     3043.07     73.33 o 
  -9  13  12      739.58      754.27     47.09 o 
  -8  13  12        8.48        1.99     23.37 o 
  -7  13  12      312.45      252.63     25.42 o 
  -6  13  12     1705.12     1660.50     52.36 o 
  -5  13  12       34.71       16.99     16.06 o 
  -4  13  12      408.08      420.77     30.22 o 
  -3  13  12       60.51       81.55     18.54 o 
  -2  13  12     1096.70     1099.78     43.70 o 
  -1  13  12       40.33       82.71     30.91 o 
   0  13  12      625.28      642.00     35.56 o 
 -20   1  13     1670.83     1872.97     57.86 o 
 -19   1  13       50.13       25.77     17.03 o 
 -18   1  13       43.59       53.65     26.84 o 
 -17   1  13        5.70       14.68     14.90 o 
 -16   1  13      603.27      596.11     33.31 o 
 -15   1  13      164.99      163.93     19.57 o 
 -14   1  13     1232.60     1240.99     63.99 o 
 -13   1  13        2.55      -14.03     11.86 o 
 -12   1  13      837.86      855.59     34.14 o 
 -11   1  13      487.90      478.10     26.60 o 
 -10   1  13       25.68       38.03     13.55 o 
  -9   1  13       17.07        6.15     11.85 o 
  -8   1  13        7.44       29.38     13.20 o 
  -7   1  13       31.71        8.77     15.58 o 
  -6   1  13      923.68      860.98     33.49 o 
  -5   1  13     1464.78     1448.31     42.78 o 
  -4   1  13     1721.17     1790.06     47.68 o 
  -3   1  13     1952.23     2052.55     51.67 o 
  -2   1  13      805.63      811.92     33.21 o 
  -1   1  13      159.05      146.97     18.62 o 
   0   1  13       96.40       81.67     18.33 o 
   1   1  13       60.13       45.92     15.84 o 
   2   1  13      536.37      550.97     30.59 o 
   3   1  13      692.77      666.19     33.78 o 
   4   1  13     2732.10     2813.40     67.10 o 
   5   1  13       93.01       55.72     22.41 o 
   6   1  13      196.49      154.37     26.36 o 
   7   1  13      709.46      695.58     36.92 o 
   8   1  13      572.79      624.05     35.59 o 
   9   1  13       26.73       24.44     34.75 o 
  10   1  13      768.50      873.95     41.86 o 
 -20   2  13      749.60      926.73     60.63 o 
 -19   2  13      102.14      118.53     21.07 o 
 -18   2  13        4.30       18.32     15.42 o 
 -17   2  13      652.27      625.23     33.30 o 
 -16   2  13     1324.43     1351.65     45.23 o 
 -15   2  13        0.33       -5.79     12.80 o 
 -14   2  13      670.65      627.04     31.26 o 
 -13   2  13      754.74      818.70     33.81 o 
 -12   2  13      202.81      179.88     28.04 o 
 -11   2  13      167.85      124.98     17.43 o 
 -10   2  13     1239.72     1029.61     36.49 o 
  -9   2  13     1935.38     1810.19     48.10 o 
  -8   2  13     1919.00     1888.01     49.02 o 
  -7   2  13       46.40       62.67     15.94 o 
  -6   2  13     3237.05     3198.35     88.31 o 
  -5   2  13      949.28     1013.78     80.88 o 
  -4   2  13        6.77       34.84     14.31 o 
  -3   2  13      453.28      488.59     46.73 o 
  -2   2  13     4571.18     4528.19     84.78 o 
  -1   2  13      914.14      990.80     37.15 o 
   0   2  13       25.37      116.32     17.43 o 
   1   2  13       55.74       81.49     16.94 o 
   2   2  13      879.71      970.55     37.35 o 
   3   2  13        2.99       -2.26     14.02 o 
   4   2  13      167.67      187.11     21.30 o 
   5   2  13      349.56      363.63     27.45 o 
   6   2  13     2831.15     2789.81     83.28 o 
   7   2  13      908.25      994.70     41.76 o 
   8   2  13      641.20      599.45     35.50 o 
   9   2  13      893.01      934.20     42.01 o 
  10   2  13     1372.21     1376.09     55.48 o 
 -20   3  13     1102.76     1210.95     68.78 o 
 -19   3  13     1169.80     1291.99     47.36 o 
 -18   3  13     1156.48     1225.58     44.90 o 
 -17   3  13       27.37      -10.27     14.05 o 
 -16   3  13     1416.66     1254.86     43.54 o 
 -15   3  13     1169.82     1205.59     41.86 o 
 -14   3  13      808.78      713.05     32.73 o 
 -13   3  13       44.31       22.77     13.56 o 
 -12   3  13     1670.94     1682.84     80.76 o 
 -11   3  13     1161.53     1099.28     38.28 o 
 -10   3  13      289.73      203.91     30.56 o 
  -9   3  13      999.55      987.53     36.22 o 
  -8   3  13     8239.26     7908.27    126.36 o 
  -7   3  13     3952.83     4042.01    140.79 o 
  -6   3  13     4166.04     3915.07     92.86 o 
  -5   3  13      129.02      150.28     18.63 o 
  -4   3  13     2120.79     2092.38     52.14 o 
  -3   3  13       68.96       65.45     15.63 o 
  -2   3  13      498.23      516.25     29.00 o 
  -1   3  13      162.27      132.29     27.08 o 
   0   3  13     3057.51     3104.46     67.29 o 
   1   3  13     1392.29     1531.74     46.01 o 
   2   3  13      562.14      496.83     29.07 o 
   3   3  13       79.41       66.69     16.78 o 
   4   3  13      343.82      427.71     43.74 o 
   5   3  13      612.89      594.02     52.72 o 
   6   3  13     1019.08     1075.43     42.28 o 
   7   3  13     1793.31     1868.07     55.62 o 
   8   3  13     4689.83     4740.26     95.46 o 
   9   3  13        6.74       29.54     18.21 o 
 -20   4  13        9.08       24.44     27.08 o 
 -19   4  13        3.90      -31.39     22.05 o 
 -18   4  13      283.43      317.02     27.53 o 
 -17   4  13      371.72      387.51     28.97 o 
 -16   4  13       59.47       50.43     16.88 o 
 -15   4  13        7.53        2.86     14.38 o 
 -14   4  13        1.42       13.78     18.81 o 
 -13   4  13      346.05      300.27     23.77 o 
 -12   4  13     1844.38     1713.88     47.85 o 
 -11   4  13      424.95      408.50     26.15 o 
 -10   4  13      514.82      479.17     26.94 o 
  -9   4  13       91.13       95.24     21.69 o 
  -8   4  13       20.12       23.77     13.14 o 
  -7   4  13      131.36      140.69     17.70 o 
  -6   4  13     1535.75     1581.64     57.52 o 
  -5   4  13     2423.34     2372.70     55.64 o 
  -4   4  13        4.72       17.16     13.20 o 
  -3   4  13       59.27       55.77     14.88 o 
  -2   4  13     1205.09     1302.98     41.13 o 
  -1   4  13       79.33       92.90     20.49 o 
   0   4  13     1700.07     1692.18     47.43 o 
   1   4  13       89.48      108.55     17.58 o 
   2   4  13      525.15      448.13     28.80 o 
   3   4  13       36.52       38.57     22.29 o 
   4   4  13       43.10       36.39     16.41 o 
   5   4  13       15.59       19.88     15.75 o 
   6   4  13       53.89       46.72     17.06 o 
   7   4  13        0.72        1.79     16.15 o 
   8   4  13      350.19      353.31     41.22 o 
   9   4  13      923.90      985.37     45.29 o 
 -19   5  13       96.71       72.61     28.52 o 
 -18   5  13        3.67       -5.38     15.34 o 
 -17   5  13      259.55      260.02     24.80 o 
 -16   5  13      888.51      858.60     37.38 o 
 -15   5  13      787.56      797.68     35.41 o 
 -14   5  13      508.06      439.14     63.51 o 
 -13   5  13        5.73       -0.58     12.62 o 
 -12   5  13      150.24      136.44     18.60 o 
 -11   5  13       19.65        2.62     12.49 o 
 -10   5  13      123.59      113.29     20.01 o 
  -9   5  13        4.25       -3.57     20.25 o 
  -8   5  13      506.36      509.86     61.11 o 
  -7   5  13      217.43      208.04     66.02 o 
  -6   5  13        5.71       33.04     12.82 o 
  -5   5  13        3.23        1.31     12.03 o 
  -4   5  13      242.02      244.25     29.00 o 
  -3   5  13        0.39       -6.56     11.84 o 
  -2   5  13      258.09      324.37     24.09 o 
  -1   5  13      253.05      225.41     21.64 o 
   0   5  13      991.30     1001.27     36.94 o 
   1   5  13      262.34      249.34     22.20 o 
   2   5  13      214.98      192.05     20.81 o 
   3   5  13        0.55        9.62     14.09 o 
   4   5  13        6.54        2.88     18.69 o 
   5   5  13      556.07      589.47     32.38 o 
   6   5  13     1003.03     1042.98     41.15 o 
   7   5  13       98.95      124.46     20.88 o 
   8   5  13        3.99       41.75     17.60 o 
 -19   6  13        0.52      -13.66     23.25 o 
 -18   6  13       78.49       81.24     28.28 o 
 -17   6  13      350.15      364.31     71.66 o 
 -16   6  13      176.02      186.35     22.01 o 
 -15   6  13      327.19      309.38     25.45 o 
 -14   6  13      782.08      768.92     34.68 o 
 -13   6  13      468.57      473.72     28.90 o 
 -12   6  13       67.41       69.69     15.83 o 
 -11   6  13      108.43       86.26     16.30 o 
 -10   6  13     1261.32     1205.52     40.86 o 
  -9   6  13      140.78      111.26     16.99 o 
  -8   6  13       28.78       45.68     14.23 o 
  -7   6  13       60.25       74.76     16.06 o 
  -6   6  13     1114.02     1123.37     37.99 o 
  -5   6  13     1490.30     1523.88     51.64 o 
  -4   6  13     2188.32     2106.46     52.10 o 
  -3   6  13        1.23        5.28     13.24 o 
  -2   6  13     1284.67     1305.87     40.97 o 
  -1   6  13      406.66      393.23     26.36 o 
   0   6  13      100.65      109.69     17.21 o 
   1   6  13      315.90      330.78     24.45 o 
   2   6  13       13.97       42.51     15.25 o 
   3   6  13      334.65      356.64     25.79 o 
   4   6  13      563.27      551.96     31.08 o 
   5   6  13      101.62       80.83     17.79 o 
   6   6  13       73.21       62.94     17.72 o 
   7   6  13       13.40       12.59     16.61 o 
   8   6  13     1525.12     1518.76     50.90 o 
 -18   7  13     1112.18     1095.92     63.99 o 
 -17   7  13      480.34      457.49     45.53 o 
 -16   7  13      372.09      438.72     50.57 o 
 -15   7  13      212.31      205.32     22.17 o 
 -14   7  13        7.88       14.20     14.09 o 
 -13   7  13      477.53      521.99     30.17 o 
 -12   7  13     2045.12     2138.14     55.48 o 
 -11   7  13     1152.59     1250.71     40.68 o 
 -10   7  13     1084.41     1037.56     37.19 o 
  -9   7  13      639.54      673.55     31.07 o 
  -8   7  13     1761.81     1868.56     48.49 o 
  -7   7  13        6.69        9.62     12.15 o 
  -6   7  13        5.78        6.94     12.20 o 
  -5   7  13      828.74      874.44     33.93 o 
  -4   7  13     3212.72     3392.56     69.35 o 
  -3   7  13     1285.72     1366.50     41.83 o 
  -2   7  13      485.51      406.89     58.24 o 
  -1   7  13       22.66       26.12     14.26 o 
   0   7  13     1579.10     1666.14     46.77 o 
   1   7  13       54.96       49.21     15.42 o 
   2   7  13      843.26      818.64     34.98 o 
   3   7  13      911.58      968.83     38.35 o 
   4   7  13     2207.04     2257.17     57.66 o 
   5   7  13       14.98       -1.50     14.45 o 
   6   7  13      460.73      460.90     30.62 o 
   7   7  13     1365.56     1360.36     59.19 o 
 -17   8  13      683.74      825.36     57.04 o 
 -16   8  13     1594.31     1582.17     73.57 o 
 -15   8  13       84.34       44.58     26.12 o 
 -14   8  13     1154.05     1038.89     59.19 o 
 -13   8  13       38.66       42.18     24.92 o 
 -12   8  13        1.66       -7.19     20.37 o 
 -11   8  13        2.92        8.15     20.37 o 
 -10   8  13      419.11      459.65     40.98 o 
  -9   8  13      125.89      143.55     27.32 o 
  -8   8  13      146.53      142.83     26.60 o 
  -7   8  13      127.25      178.78     29.00 o 
  -6   8  13     1215.31     1232.76     59.19 o 
  -5   8  13     1866.42     1926.55     74.29 o 
  -4   8  13       25.70       84.84     25.64 o 
  -3   8  13      480.87      455.58     41.70 o 
  -2   8  13      884.49      932.72     54.40 o 
  -1   8  13       99.19       85.79     25.88 o 
   0   8  13       89.99       77.65     26.84 o 
   1   8  13      245.81      232.46     34.51 o 
   2   8  13     2345.32     2264.94     85.56 o 
   4   8  13     2462.06     2474.39     91.31 o 
   5   8  13      702.33      737.41     54.40 o 
   6   8  13     1289.96     1338.69     69.02 o 
 -16   9  13      315.53      307.70     27.87 o 
 -15   9  13       33.02       28.13     17.66 o 
 -14   9  13       20.11       -4.07     21.81 o 
 -13   9  13       21.59       -0.48     21.81 o 
 -12   9  13      203.62      129.89     29.24 o 
 -11   9  13      220.76      223.11     33.31 o 
 -10   9  13       60.82       72.37     23.97 o 
  -9   9  13     2512.90     2539.58     86.75 o 
  -8   9  13      770.20      680.13     47.45 o 
  -7   9  13        5.42        5.51     20.61 o 
  -6   9  13      857.99      812.42     50.33 o 
  -5   9  13       12.11       20.13     21.57 o 
  -4   9  13      426.71      400.70     39.06 o 
  -3   9  13       14.27       18.45     22.29 o 
  -2   9  13       18.06        6.95     20.61 o 
  -1   9  13      348.12      370.98     38.82 o 
   0   9  13      513.58      552.16     46.01 o 
   1   9  13      119.77      109.76     28.52 o 
   2   9  13        0.52        7.91     22.53 o 
   3   9  13       67.17       80.76     27.08 o 
   4   9  13       27.63       39.79     18.47 o 
   5   9  13      162.56      171.84     37.39 o 
 -14  10  13      714.21      645.71     35.49 o 
 -13  10  13      638.13      668.11     35.49 o 
 -12  10  13      140.79      160.55     21.92 o 
 -11  10  13      281.81      285.27     26.17 o 
 -10  10  13      119.43      122.60     20.04 o 
  -9  10  13       25.28       59.91     23.25 o 
  -8  10  13     1388.48     1343.48     63.03 o 
  -7  10  13      545.35      514.53     43.38 o 
  -6  10  13     3562.34     3328.27    102.33 o 
  -5  10  13        0.79       21.33     21.81 o 
  -4  10  13      317.38      348.45     37.15 o 
  -3  10  13      277.59      296.93     36.43 o 
  -2  10  13      216.07      196.51     31.15 o 
  -1  10  13      340.54      337.12     27.52 o 
   0  10  13       40.52       68.67     23.01 o 
   1  10  13       25.17       26.95     16.69 o 
   2  10  13       38.98       36.47     23.13 o 
   3  10  13       15.79      -14.28     16.66 o 
   4  10  13      305.48      321.61     28.89 o 
 -12  11  13      139.86      146.58     22.15 o 
 -11  11  13      227.06      268.22     36.91 o 
 -10  11  13      623.39      614.40     34.96 o 
  -9  11  13       63.02       94.51     19.89 o 
  -8  11  13     3947.57     3623.62     77.68 o 
  -7  11  13     1235.09     1266.81     45.05 o 
  -6  11  13       20.59        0.90     20.37 o 
  -5  11  13      101.00       90.11     19.24 o 
  -4  11  13       60.44       74.93     19.17 o 
  -3  11  13      305.34      284.46     26.28 o 
  -2  11  13       47.69       49.29     31.87 o 
  -1  11  13      261.16      296.68     26.67 o 
   0  11  13     2724.25     2651.90     65.74 o 
   1  11  13      196.89      259.68     25.76 o 
   2  11  13      869.93      974.42     42.19 o 
  -9  12  13     2144.33     2216.51     59.90 o 
  -8  12  13      240.27      268.14     25.88 o 
  -7  12  13      219.73      183.43     22.90 o 
  -6  12  13      212.25      251.30     30.08 o 
  -5  12  13      675.08      723.71     46.13 o 
  -4  12  13      245.33      215.95     46.85 o 
  -3  12  13      154.70      197.20     23.92 o 
  -2  12  13     1754.22     1846.52     78.01 o 
 -19   0  14     1474.61     1513.87     74.53 o 
 -18   0  14        6.63       27.32     24.68 o 
 -17   0  14     2045.34     2224.92     85.56 o 
 -16   0  14     1515.11     1506.68     68.30 o 
 -15   0  14       40.15       64.23     23.25 o 
 -14   0  14     2498.27     2444.20     85.79 o 
 -13   0  14      362.80      320.17     35.71 o 
 -12   0  14       95.46      101.85     24.20 o 
 -11   0  14      335.28      353.48     35.47 o 
 -10   0  14     1951.91     1828.77     70.22 o 
  -9   0  14       30.27       67.34     22.05 o 
  -8   0  14      238.90      241.33     31.87 o 
  -7   0  14     1231.35     1238.99     58.95 o 
  -6   0  14      428.93      386.32     38.10 o 
  -5   0  14      137.25      146.91     28.76 o 
  -4   0  14     1527.36     1429.28     63.27 o 
  -3   0  14     2917.71     2998.99     94.90 o 
  -2   0  14     2263.31     2453.30     84.60 o 
  -1   0  14       44.80       29.00     21.57 o 
   0   0  14      183.54      175.18     29.00 o 
   1   0  14      323.93      292.85     35.71 o 
   2   0  14     1613.99     1627.23     70.70 o 
   3   0  14     1449.95     1577.86     70.22 o 
   4   0  14      540.36      532.26     46.49 o 
   5   0  14      198.19      137.32     30.44 o 
   6   0  14      200.96      195.32     33.55 o 
   7   0  14      175.17      197.71     34.27 o 
   8   0  14     1815.24     1930.87     83.16 o 
 -19   1  14      869.69      956.09     42.70 o 
 -18   1  14      918.38      807.07     38.71 o 
 -17   1  14      324.45      274.24     26.06 o 
 -16   1  14      133.22      144.08     20.58 o 
 -15   1  14      712.16      762.43     35.16 o 
 -14   1  14       55.28       95.50     17.24 o 
 -13   1  14        2.48       -4.50     12.41 o 
 -12   1  14       12.16       15.56     13.11 o 
 -11   1  14      114.09       95.42     16.85 o 
 -10   1  14      538.10      453.38     27.79 o 
  -9   1  14     1440.19     1347.58     42.60 o 
  -8   1  14      986.18      869.50     35.33 o 
  -7   1  14        0.37       -4.95     12.94 o 
  -6   1  14     1798.98     1825.14     49.80 o 
  -5   1  14      449.11      424.55     46.97 o 
  -4   1  14     1139.84     1050.30     38.55 o 
  -3   1  14      813.71      809.53     34.80 o 
  -2   1  14      191.16      210.59     21.93 o 
  -1   1  14      277.52      302.50     24.91 o 
   0   1  14      404.78      427.00     53.80 o 
   1   1  14      146.52      135.45     20.16 o 
   2   1  14      214.54      208.22     22.79 o 
   3   1  14      246.60      242.88     24.23 o 
   4   1  14      822.46      691.38     58.71 o 
   5   1  14      250.03      279.70     28.64 o 
   6   1  14     2234.62     2315.05     85.91 o 
   7   1  14        4.80        0.61     16.94 o 
   8   1  14       95.59       71.61     20.92 o 
 -19   2  14        0.48      -12.23     17.02 o 
 -18   2  14       49.07       40.86     17.43 o 
 -17   2  14        6.49       -0.89     14.77 o 
 -16   2  14        9.36       -0.21     16.42 o 
 -15   2  14      179.87      152.61     20.41 o 
 -14   2  14      865.17      862.34     36.57 o 
 -13   2  14      516.67      494.47     29.57 o 
 -12   2  14      383.01      452.46     39.78 o 
 -11   2  14        5.33        6.09     12.71 o 
 -10   2  14      628.44      632.13     30.92 o 
  -9   2  14       39.02       18.69     13.68 o 
  -8   2  14      361.07      330.41     24.68 o 
  -7   2  14      795.42      828.24     47.45 o 
  -6   2  14     1348.56     1280.31     41.81 o 
  -5   2  14       71.46       64.16     28.40 o 
  -4   2  14      374.62      425.36     34.27 o 
  -3   2  14      214.01      226.33     22.03 o 
  -2   2  14     1244.00     1216.95     41.65 o 
  -1   2  14      306.98      310.32     25.11 o 
   0   2  14        0.58       49.58     15.80 o 
   1   2  14       39.66       55.28     17.01 o 
   2   2  14      135.08       97.20     18.41 o 
   3   2  14        8.60       -3.85     15.11 o 
   4   2  14      648.85      568.17     37.03 o 
   5   2  14      165.86      139.45     22.09 o 
   6   2  14      340.04      333.54     29.72 o 
   7   2  14       66.04       52.41     19.22 o 
 -19   3  14      796.60      864.29     41.14 o 
 -18   3  14      315.09      283.36     27.36 o 
 -17   3  14        1.75      -11.00     14.81 o 
 -16   3  14       12.98        7.43     15.42 o 
 -15   3  14       79.49       82.14     18.15 o 
 -14   3  14      163.57      177.81     20.99 o 
 -13   3  14       21.22       29.25     14.62 o 
 -12   3  14        8.14        5.32     12.87 o 
 -11   3  14       70.59       73.05     16.01 o 
 -10   3  14     1319.05     1181.08     40.34 o 
  -9   3  14      414.52      383.33     26.86 o 
  -8   3  14       43.88       19.98     14.99 o 
  -7   3  14        5.48      -19.49     13.00 o 
  -6   3  14      847.83     1001.98     52.72 o 
  -5   3  14      443.24      429.26     28.38 o 
  -4   3  14     4833.82     4742.26     89.93 o 
  -3   3  14      220.86      222.35     22.32 o 
  -2   3  14     4203.83     4136.33     82.30 o 
  -1   3  14      370.72      405.43     27.71 o 
   0   3  14        4.52       26.50     14.33 o 
   1   3  14       35.85       42.66     24.44 o 
   2   3  14       53.75       77.42     18.02 o 
   3   3  14      287.00      233.92     37.39 o 
   4   3  14      970.10      825.00     38.04 o 
   5   3  14      383.57      305.30     28.52 o 
   6   3  14        4.62        6.82     16.60 o 
   7   3  14       20.42       44.58     25.16 o 
 -18   4  14     2031.51     2003.98     58.78 o 
 -17   4  14      361.54      397.92     30.41 o 
 -16   4  14       72.94       54.63     17.37 o 
 -15   4  14     1094.73     1149.89     43.11 o 
 -14   4  14     4298.65     3850.91     80.45 o 
 -13   4  14      818.75      792.72     35.57 o 
 -12   4  14       39.00       51.61     15.21 o 
 -11   4  14       82.93       91.80     17.02 o 
 -10   4  14      673.82      609.52     31.00 o 
  -9   4  14      122.38       93.55     18.93 o 
  -8   4  14     1030.96     1049.50     38.69 o 
  -7   4  14     3060.17     3226.59     69.77 o 
  -6   4  14      985.07      979.78     37.96 o 
  -5   4  14      317.79      279.88     23.81 o 
  -4   4  14     1647.98     1572.78     46.96 o 
  -3   4  14      958.73      974.51     37.98 o 
  -2   4  14     2976.47     3037.33     67.92 o 
  -1   4  14      570.97      604.48     32.45 o 
   0   4  14     1517.82     1574.26     47.83 o 
   1   4  14      306.23      315.02     25.60 o 
   2   4  14      253.44      289.15     24.84 o 
   3   4  14      110.32       84.65     18.39 o 
   4   4  14     1372.15     1328.85     45.86 o 
   5   4  14       46.88       65.86     18.25 o 
   6   4  14      253.03      228.86     24.56 o 
   7   4  14       12.04       42.69     18.24 o 
 -18   5  14      380.32      393.96     30.82 o 
 -17   5  14      790.03      903.49     40.87 o 
 -16   5  14      359.15      413.66     45.41 o 
 -15   5  14      585.10      672.88     34.73 o 
 -14   5  14       16.29       32.28     15.28 o 
 -13   5  14      305.96      320.84     25.70 o 
 -12   5  14      259.24      302.77     24.70 o 
 -11   5  14      121.59       98.04     17.41 o 
 -10   5  14       27.13       13.40     14.53 o 
  -9   5  14     1334.66     1368.00     43.43 o 
  -8   5  14     4222.94     3952.12     78.94 o 
  -7   5  14        0.21       27.44     15.01 o 
  -6   5  14     4353.29     4450.50     86.99 o 
  -5   5  14     1570.70     1620.35     47.51 o 
  -4   5  14     1315.99     1248.39     42.00 o 
  -3   5  14      510.56      497.11     29.71 o 
  -2   5  14     2178.55     2324.09     58.03 o 
  -1   5  14     1578.12     1715.76     49.36 o 
   0   5  14      307.21      307.52     24.46 o 
   1   5  14      143.63      124.85     19.58 o 
   2   5  14      413.53      471.49     59.55 o 
   3   5  14      415.30      474.91     52.84 o 
   4   5  14      235.70      251.42     24.53 o 
   5   5  14      234.56      258.46     25.45 o 
   6   5  14      409.83      423.71     35.59 o 
 -17   6  14      762.04      847.41     40.03 o 
 -16   6  14     1526.36     1493.27     49.23 o 
 -15   6  14      220.16      237.11     24.22 o 
 -14   6  14      176.83      172.81     21.74 o 
 -13   6  14      230.40      223.20     22.51 o 
 -12   6  14     1415.70     1332.25     43.58 o 
 -11   6  14      502.58      513.67     82.20 o 
 -10   6  14        3.33        5.77     14.74 o 
  -9   6  14      487.03      533.43     29.21 o 
  -8   6  14       12.51       34.95     14.49 o 
  -7   6  14      378.03      360.89     51.88 o 
  -6   6  14      267.22      281.77     35.59 o 
  -5   6  14      443.17      442.61     29.24 o 
  -4   6  14      746.64      711.68     34.87 o 
  -3   6  14     2414.48     2423.23     59.03 o 
  -2   6  14     1267.82     1278.18     54.16 o 
  -1   6  14       24.41       14.39     14.66 o 
   0   6  14        2.26       17.47     14.10 o 
   1   6  14        2.02       -5.29     18.81 o 
   2   6  14      129.01      129.66     25.04 o 
   3   6  14      335.93      364.29     27.93 o 
   4   6  14     1838.40     1919.99     55.07 o 
   5   6  14      607.60      648.33     35.48 o 
 -16   7  14       17.24       19.51     16.27 o 
 -15   7  14        3.08        4.28     14.79 o 
 -14   7  14        0.01       12.32     14.73 o 
 -13   7  14       86.92       75.58     17.90 o 
 -12   7  14        1.35       11.53     14.40 o 
 -11   7  14       58.77       62.72     16.07 o 
 -10   7  14       27.78       44.88     15.08 o 
  -9   7  14        2.31       -6.31     12.78 o 
  -8   7  14     1132.24     1092.01     38.76 o 
  -7   7  14      172.60      171.08     19.35 o 
  -6   7  14       17.81       21.78     14.02 o 
  -5   7  14        3.01        0.07     13.01 o 
  -4   7  14       78.68       93.95     17.16 o 
  -3   7  14        5.59       -1.21     13.35 o 
  -2   7  14      133.36      134.89     18.97 o 
  -1   7  14        3.62      -10.48     16.30 o 
   0   7  14      363.87      373.74     27.04 o 
   1   7  14      141.60      101.94     18.60 o 
   2   7  14      717.85      731.43     75.49 o 
   3   7  14        9.36       -1.05     15.13 o 
   4   7  14      462.43      453.66     46.49 o 
 -15   8  14       31.83       46.97     25.64 o 
 -14   8  14       43.58       31.39     24.68 o 
 -13   8  14      687.28      706.73     52.00 o 
 -12   8  14      983.71      917.86     56.32 o 
 -11   8  14     1704.18     1780.60     74.77 o 
 -10   8  14     1572.38     1623.87     70.46 o 
  -9   8  14       71.11      114.55     27.08 o 
  -8   8  14       28.30       24.92     22.53 o 
  -7   8  14        1.89      -18.21     19.89 o 
  -6   8  14      450.90      381.28     40.50 o 
  -5   8  14      143.57      149.54     29.96 o 
  -4   8  14      432.11      440.48     42.90 o 
  -3   8  14      776.38      818.89     53.68 o 
  -2   8  14     1241.94     1349.23     66.62 o 
  -1   8  14       14.54       -5.75     23.01 o 
   0   8  14       14.41       31.87     24.20 o 
   1   8  14       12.24       -7.67     24.20 o 
   2   8  14       52.06       36.67     26.60 o 
   3   8  14       90.70      102.57     30.68 o 
 -13   9  14       32.90       40.98     24.92 o 
 -12   9  14       78.24      105.45     29.00 o 
 -11   9  14       28.78       29.24     23.97 o 
 -10   9  14      238.90      225.03     33.79 o 
  -9   9  14     1217.12     1328.86     65.66 o 
  -8   9  14      738.09      717.75     52.00 o 
  -7   9  14       59.90       17.25     24.92 o 
  -6   9  14      999.65      935.36     57.52 o 
  -5   9  14     1366.61     1235.88     63.99 o 
  -4   9  14      738.04      740.52     52.96 o 
  -3   9  14        5.95       -7.67     24.20 o 
  -2   9  14     3632.78     3811.40    116.71 o 
  -1   9  14     1205.00     1252.89     65.66 o 
   0   9  14     1310.61     1347.08     67.82 o 
   1   9  14       97.88      112.40     30.44 o 
   2   9  14     2089.49     2267.10     88.91 o 
 -11  10  14       19.57       -6.08     17.13 o 
 -10  10  14      465.04      355.40     39.78 o 
  -9  10  14      365.31      391.59     40.74 o 
  -8  10  14     3428.86     3413.10    107.60 o 
  -7  10  14     1103.70     1246.90     64.23 o 
  -6  10  14     1606.96     1480.56     69.26 o 
  -5  10  14      261.27      243.72     35.47 o 
  -4  10  14      249.92      243.96     35.47 o 
  -3  10  14     1638.78     1721.89     75.01 o 
  -2  10  14     1007.55     1058.06     60.87 o 
  -1  10  14      130.90      133.25     31.15 o 
   0  10  14      952.94     1058.12     43.89 o 
  -7  11  14       60.35       30.30     27.20 o 
  -6  11  14        0.25       15.87     21.21 o 
  -5  11  14      658.28      700.16     64.95 o 
 -17   1  15      488.37      482.57     33.55 o 
 -16   1  15     1203.62     1176.23     60.39 o 
 -15   1  15      490.22      519.48     32.11 o 
 -14   1  15       91.77      109.76     28.40 o 
 -13   1  15       12.42       34.35     14.94 o 
 -12   1  15      267.33      236.04     36.07 o 
 -11   1  15      162.73      150.27     19.49 o 
 -10   1  15       41.37       39.17     19.29 o 
  -9   1  15       74.62       37.39     16.23 o 
  -8   1  15       79.16       66.72     17.39 o 
  -7   1  15        6.92      -21.22     14.15 o 
  -6   1  15      350.69      276.96     24.99 o 
  -5   1  15        6.80      -17.82     23.97 o 
  -4   1  15     2714.79     2744.78     67.82 o 
  -3   1  15      831.72      838.21     37.53 o 
  -2   1  15     1073.56     1150.03     43.10 o 
  -1   1  15     1128.84     1250.79     46.49 o 
   0   1  15      567.16      579.10     33.89 o 
   1   1  15      903.56      987.36     41.51 o 
   2   1  15     2222.90     2298.35     79.20 o 
   3   1  15      209.87      211.76     24.48 o 
   4   1  15        0.31       20.08     16.89 o 
   5   1  15        3.16       34.04     17.75 o 
 -17   2  15       90.38       73.21     20.17 o 
 -16   2  15       22.08       19.96     33.43 o 
 -15   2  15     1441.48     1458.08     48.51 o 
 -14   2  15     1848.28     1723.40     52.01 o 
 -13   2  15        0.34        3.30     17.73 o 
 -12   2  15      860.85      825.14     36.25 o 
 -11   2  15      266.72      262.92     23.49 o 
 -10   2  15      115.13      107.62     18.20 o 
  -9   2  15      182.53      189.54     21.47 o 
  -8   2  15     1044.86     1057.78     40.29 o 
  -7   2  15       74.53       67.52     17.54 o 
  -6   2  15      296.49      303.85     25.31 o 
  -5   2  15     2524.09     2569.75     63.08 o 
  -4   2  15     2782.80     2673.91    143.43 o 
  -3   2  15      183.90      207.32     24.56 o 
  -2   2  15      256.39      222.15     23.64 o 
  -1   2  15       55.85       86.52     32.71 o 
   0   2  15      741.74      745.87     69.74 o 
   1   2  15      397.22      405.33     29.82 o 
   2   2  15        1.08        3.49     16.09 o 
   3   2  15      386.25      408.41     30.28 o 
   4   2  15     1323.88     1471.53     50.29 o 
   5   2  15       98.93       87.76     20.76 o 
 -17   3  15      205.29      209.85     25.14 o 
 -16   3  15     2900.19     2859.93     70.49 o 
 -15   3  15       77.65       80.32     27.68 o 
 -14   3  15     1018.72      958.03     39.72 o 
 -13   3  15     1855.87     1937.82     54.88 o 
 -12   3  15      499.09      490.69     30.32 o 
 -11   3  15      153.03      136.31     19.34 o 
 -10   3  15      345.80      335.85     31.03 o 
  -9   3  15      289.88      257.95     32.95 o 
  -8   3  15       42.17       50.06     16.44 o 
  -7   3  15      335.29      333.80     26.39 o 
  -6   3  15      166.85      161.75     34.39 o 
  -5   3  15      492.07      522.73     31.45 o 
  -4   3  15     1016.09     1029.01     40.38 o 
  -3   3  15      264.78      274.20     24.67 o 
  -2   3  15     2076.27     2112.56     57.36 o 
  -1   3  15     1334.08     1365.52     46.53 o 
   0   3  15        0.85       -5.14     15.59 o 
   1   3  15      164.58      153.46     22.13 o 
   2   3  15      138.71      115.54     21.35 o 
   3   3  15        0.48       18.74     17.15 o 
   4   3  15      295.91      301.13     27.33 o 
 -16   4  15      743.56      867.16     39.97 o 
 -15   4  15     1072.81     1215.47     45.05 o 
 -14   4  15      139.72      139.44     20.25 o 
 -13   4  15       94.19       57.52     17.11 o 
 -12   4  15      157.75      140.37     19.91 o 
 -11   4  15       61.99       61.43     16.77 o 
 -10   4  15     1069.70      994.00     38.89 o 
  -9   4  15       13.97       11.64     14.19 o 
  -8   4  15     1125.04     1108.48     40.85 o 
  -7   4  15      134.98      143.66     26.84 o 
  -6   4  15     1886.57     1872.53     52.58 o 
  -5   4  15       16.86       12.99     14.51 o 
  -4   4  15       15.03       23.97     15.28 o 
  -3   4  15        0.42       16.27     14.57 o 
  -2   4  15       40.76       51.04     16.81 o 
  -1   4  15      136.07      160.95     30.56 o 
   0   4  15     1764.81     1860.22     54.36 o 
   1   4  15      485.63      550.53     33.23 o 
   2   4  15      278.72      276.58     25.42 o 
   3   4  15       16.94        7.07     28.88 o 
   4   4  15       12.57       32.82     17.33 o 
 -16   5  15        5.41        6.98     20.37 o 
 -15   5  15       24.23       18.02     16.52 o 
 -14   5  15       25.16       31.88     17.19 o 
 -13   5  15      268.80      267.24     25.07 o 
 -12   5  15      750.52      617.92     48.29 o 
 -11   5  15        4.32        8.47     14.36 o 
 -10   5  15        1.54        8.62     14.02 o 
  -9   5  15       78.36       78.46     17.21 o 
  -8   5  15       45.94       31.89     15.26 o 
  -7   5  15       34.46       10.03     15.18 o 
  -6   5  15       18.57       20.19     15.37 o 
  -5   5  15       55.85       55.63     19.29 o 
  -4   5  15      248.09      269.49     24.50 o 
  -3   5  15     1141.73     1167.76     42.58 o 
  -2   5  15     1427.70     1438.63     47.12 o 
  -1   5  15       78.99       87.79     18.51 o 
   0   5  15      102.45      134.13     20.64 o 
   1   5  15        2.28       30.01     16.12 o 
   2   5  15        4.89        6.00     15.47 o 
   3   5  15       21.14       15.18     19.29 o 
 -15   6  15     1079.74     1162.93     44.64 o 
 -14   6  15       38.62       49.08     17.52 o 
 -13   6  15      114.66       86.51     19.31 o 
 -12   6  15      598.73      576.50     35.23 o 
 -11   6  15      441.23      509.85     49.49 o 
 -10   6  15      349.62      315.70     25.72 o 
  -9   6  15       76.28      113.40     18.39 o 
  -8   6  15      703.26      702.32     34.22 o 
  -7   6  15      266.73      272.04     44.34 o 
  -6   6  15      275.40      273.08     24.49 o 
  -5   6  15      946.88     1032.93     40.33 o 
  -4   6  15     1412.36     1407.95     46.27 o 
  -3   6  15      140.37      158.67     21.17 o 
  -2   6  15      498.94      427.01     29.35 o 
  -1   6  15      737.50      785.01     36.85 o 
   0   6  15      107.04      121.74     19.82 o 
   1   6  15      425.47      463.95     50.81 o 
   2   6  15        0.53      -11.68     15.20 o 
 -13   7  15      506.31      510.28     46.73 o 
 -12   7  15        1.84        2.12     14.94 o 
 -11   7  15      105.70       97.35     19.14 o 
 -10   7  15      496.71      596.64     37.51 o 
  -9   7  15      264.75      229.41     23.58 o 
  -8   7  15        6.74       -6.80     14.45 o 
  -7   7  15     1441.69     1473.12     47.22 o 
  -6   7  15     4100.95     4334.37    109.88 o 
  -5   7  15     1594.67     1706.20     51.14 o 
  -4   7  15       27.10       14.81     15.93 o 
  -3   7  15     1437.28     1536.33     48.25 o 
  -2   7  15     1663.36     1847.47     80.28 o 
  -1   7  15      477.11      480.26     47.45 o 
   0   7  15       73.44      105.45     29.96 o 
   1   7  15      679.40      809.06     58.47 o 
 -12   8  15       39.96       67.82     26.60 o 
 -11   8  15       76.48      116.47     30.20 o 
 -10   8  15       10.42        3.59     22.53 o 
  -9   8  15       55.13       37.39     25.64 o 
  -8   8  15      698.98      714.40     52.96 o 
  -7   8  15      326.53      227.67     35.47 o 
  -6   8  15       53.50       30.44     26.36 o 
  -5   8  15      733.39      722.55     53.68 o 
  -4   8  15     2796.97     2854.00    100.65 o 
  -3   8  15       53.18        9.59     26.12 o 
  -2   8  15       12.31      -11.98     25.88 o 
  -1   8  15     1583.23     1828.06     81.96 o 
  -9   9  15       35.39       68.06     26.36 o 
  -8   9  15       52.35       11.02     23.25 o 
  -7   9  15      208.10      237.73     35.71 o 
  -6   9  15       22.93       40.98     25.88 o 
  -5   9  15       18.68        9.59     23.97 o 
  -4   9  15       10.59       19.17     24.68 o 
 -15   0  16      272.06      244.20     37.63 o 
 -14   0  16      494.91      439.04     43.86 o 
 -13   0  16     1380.12     1439.10     69.02 o 
 -12   0  16      596.38      558.15     47.21 o 
 -11   0  16      132.38      103.05     28.28 o 
 -10   0  16       10.54       -8.15     21.81 o 
  -9   0  16      178.52      159.61     31.87 o 
  -8   0  16      171.19       71.66     27.80 o 
  -7   0  16      162.90      158.89     32.35 o 
  -6   0  16     3247.95     3285.13    106.40 o 
  -5   0  16       54.91       45.05     26.60 o 
  -4   0  16     1725.98     1578.10     73.57 o 
  -3   0  16      753.87      898.45     57.52 o 
  -2   0  16     4942.71     5040.57    141.39 o 
  -1   0  16     1265.98     1426.88     69.98 o 
   0   0  16      197.77      222.64     34.75 o
[truncated: 5,002 more chars]
